# Supplementary material for: 2,9-Dimethyl-7-phenyl-N-(4-methyl­phen­yl)dibenzo[b,h][1,6]naphthyridin-6-amine
Source: Acta Crystallogr Sect E Struct Rep Online. 2010 Dec 11;67(Pt 1):o102–3. doi: 10.1107/S1600536810051196 (PMC3050252; doi:10.1107/S1600536810051196)
Supplement: Supplementary file 1 [file e-67-0o102-sup1.cif]

##############################################################################
###                                                                        ###
###        Electronic paper (Acta Crystallographica Section E)             ###
###                                                                        ###
##############################################################################
#                                                                            #
# This CIF contains the data in a paper accepted for publication in Acta     #
# Crystallographica Section E. It conforms to the requirements of Notes      #
# for Authors for Section E, and has been peer reviewed under the auspices   #
# of the IUCr Commission on Journals.                                        #
#                                                                            #
# Full details of the Crystallographic Information File format               #
# are given in the paper "The Crystallographic Information File (CIF):       #
# a New Standard Archive File for Crystallography" by S. R. Hall, F. H.      #
# Allen and I. D. Brown [Acta Cryst. (1991), A47, 655-685].                  #
#                                                                            #
# The current version of the core CIF dictionary is obtainable from          #
# ftp://ftp.iucr.org/pub/cif_core.dic. The current version number is 2.4.    #
#                                                                            #
# Software is freely available for graphical display of the structure(s) in  #
# this CIF.  For information consult the CIF home page http://www.iucr.org/  #
# cif/home.html                                                              #
#                                                                            #
# This file may be used for bona fide research purposes within the           #
# scientific community so long as proper attribution is given to the journal # 
# article from which it was obtained.                                        #
#                                                                            #
##############################################################################
                                             
data_global
_audit_creation_method     SHELXL-97
_journal_date_recd_electronic     2010-11-24
_journal_date_accepted     2010-12-06
_journal_name_full     'Acta Crystallographica, Section E'
_journal_year     2011
_journal_volume     67
_journal_issue      1
_journal_page_first     o102
_journal_page_last     o103
_journal_paper_category     QO
_journal_coeditor_code     LH5177
_publ_contact_author_name     'Prof. D. Velmurugan'
_publ_contact_author_address
;   Centre of Advanced Study in Crystallography and Biophysics
    University of Madras
    Guindy Campus
    Chennai 600 025
    India
;
_publ_contact_author_email     'vennilakn@gmail.com'
_publ_contact_author_fax     '+9144 22352494'
_publ_contact_author_phone     '+9144 22300122'
_publ_section_title
;\
2,9-Dimethyl-7-phenyl-<i>N</i>-(4-methylphenyl)dibenzo[<i>b</i>,<i>h</i>][1,6]\
naphthyridin-6-amine
;
loop_
    _publ_author_name
    _publ_author_address
    'K. N. Vennila'
;
Centre of Advanced Study in Crystallography and Biophysics
University of Madras
Guindy Campus
Chennai 600 025
India
;
    'M. Manoj'
;
Department of Chemistry,
Bharathiar University,
Coimbatore 641 046
India
;
    'K. Prabha'
;
Department of Chemistry,
Bharathiar University,
Coimbatore 641 046
India
;
    'K. J. Rajendra Prasad'
;
Department of Chemistry,
Bharathiar University,
Coimbatore 641 046
India
;
    'D. Velmurugan'
;
Centre of Advanced Study in Crystallography and Biophysics
University of Madras
Guindy Campus
Chennai 600 025
India
;
data_I
_audit_creation_method     SHELXL-97
_chemical_name_systematic
;
2,9-Dimethyl-7-phenyl-<i>N</i>-(4-
methylphenyl)dibenzo[<i>b</i>,<i>h</i>][1,6]naphthyridin-6-amine
;
_chemical_name_common
;
;
_chemical_formula_moiety     'C31 H25 N3'
_chemical_formula_sum     'C31 H25 N3'
_chemical_formula_iupac     'C31 H25 N3'
_chemical_formula_weight     439.54
_chemical_melting_point     ?
_symmetry_cell_setting     monoclinic
_symmetry_space_group_name_H-M     'P 21/c'
_symmetry_space_group_name_Hall     '-P 2ybc'
loop_
    _symmetry_equiv_pos_as_xyz
    'x, y, z'
    '-x, y+1/2, -z+1/2'
    '-x, -y, -z'
    'x, -y-1/2, z-1/2'
_cell_length_a     11.9390(4)
_cell_length_b     10.5595(4)
_cell_length_c     19.6084(7)
_cell_angle_alpha     90.00
_cell_angle_beta     107.369(2)
_cell_angle_gamma     90.00
_cell_volume     2359.31(15)
_cell_formula_units_Z     4
_cell_measurement_reflns_used     2938
_cell_measurement_theta_min     2.15
_cell_measurement_theta_max     21.19
_cell_measurement_temperature     293(2)
_exptl_crystal_description     prismatic
_exptl_crystal_colour     yellow
_exptl_crystal_size_max     0.30
_exptl_crystal_size_mid     0.20
_exptl_crystal_size_min     0.20
_exptl_crystal_density_diffrn     1.237
_exptl_crystal_density_meas     ?
_exptl_crystal_density_method     'not measured'
_exptl_crystal_F_000     928
_exptl_absorpt_coefficient_mu     0.073
_exptl_absorpt_correction_type     multi-scan
_exptl_absorpt_process_details     '(SADABS; Bruker, 2004)'
_exptl_absorpt_correction_T_min     0.982
_exptl_absorpt_correction_T_max     0.986
_exptl_special_details
;
;
_diffrn_ambient_temperature     293(2)
_diffrn_radiation_type     MoK\a
_diffrn_radiation_wavelength     0.71073
_diffrn_radiation_source     'fine-focus sealed tube'
_diffrn_radiation_monochromator     graphite
_diffrn_measurement_device_type     'Bruker APEXII CCD'
_diffrn_measurement_method     '\w and \f'
_diffrn_detector_area_resol_mean     ?
_diffrn_reflns_number     17909
_diffrn_reflns_av_R_equivalents     0.0368
_diffrn_reflns_av_sigmaI/netI     0.0271
_diffrn_reflns_theta_min     1.79
_diffrn_reflns_theta_max     22.11
_diffrn_reflns_theta_full     22.11
_diffrn_measured_fraction_theta_max     0.999
_diffrn_measured_fraction_theta_full     0.999
_diffrn_reflns_limit_h_min     -12
_diffrn_reflns_limit_h_max     12
_diffrn_reflns_limit_k_min     -11
_diffrn_reflns_limit_k_max     11
_diffrn_reflns_limit_l_min     -20
_diffrn_reflns_limit_l_max     20
_diffrn_standards_number     ?
_diffrn_standards_interval_count     ?
_diffrn_standards_interval_time     ?
_diffrn_standards_decay_%     ?
_refine_special_details
;
 Refinement of F^2^ against ALL reflections.  The weighted R-factor wR and
 goodness of fit S are based on F^2^, conventional R-factors R are based
 on F, with F set to zero for negative F^2^. The threshold expression of
 F^2^ > 2sigma(F^2^) is used only for calculating R-factors(gt) etc. and is
 not relevant to the choice of reflections for refinement.  R-factors based
 on F^2^ are statistically about twice as large as those based on F, and R-
 factors based on ALL data will be even larger.
;
_reflns_number_total     2938
_reflns_number_gt     2197
_reflns_threshold_expression     I>2\s(I)
_refine_ls_structure_factor_coef     Fsqd
_refine_ls_matrix_type     full
_refine_ls_R_factor_all     0.0628
_refine_ls_R_factor_gt     0.0422
_refine_ls_wR_factor_gt     0.1105
_refine_ls_wR_factor_ref     0.1317
_refine_ls_goodness_of_fit_ref     1.071
_refine_ls_restrained_S_all     1.071
_refine_ls_number_reflns     2938
_refine_ls_number_parameters     310
_refine_ls_number_restraints     0
_refine_ls_hydrogen_treatment     constr
_refine_ls_weighting_scheme     calc
_refine_ls_weighting_details
         'calc w=1/[\s^2^(Fo^2^)+(0.0713P)^2^+0.4411P] where P=(Fo^2^+2Fc^2^)/3'
_atom_sites_solution_hydrogens     geom
_atom_sites_solution_primary     direct
_atom_sites_solution_secondary     difmap
_refine_ls_shift/su_max     0.034
_refine_ls_shift/su_mean     0.001
_refine_diff_density_max     0.213
_refine_diff_density_min     -0.228
_refine_ls_extinction_method     none
_refine_ls_extinction_coef     0.0049(8)
loop_
    _atom_type_symbol
    _atom_type_description
    _atom_type_scat_dispersion_real
    _atom_type_scat_dispersion_imag
    _atom_type_scat_source
    'C' 'C' 0.0033 0.0016
                         'International Tables Vol C Tables 4.2.6.8 and 6.1.1.4'
    'H' 'H' 0.0000 0.0000
                         'International Tables Vol C Tables 4.2.6.8 and 6.1.1.4'
    'N' 'N' 0.0061 0.0033
                         'International Tables Vol C Tables 4.2.6.8 and 6.1.1.4'
_computing_data_collection     'APEX2 (Bruker, 2004)'
_computing_cell_refinement     'APEX2 and SAINT (Bruker, 2004)'
_computing_data_reduction     'SAINT (Bruker, 2004)'
_computing_structure_solution     'SHELXS97 (Sheldrick, 2008)'
_computing_structure_refinement     'SHELXL97 (Sheldrick, 2008)'
_computing_molecular_graphics     'ORTEPII (Johnson, 1976)'
_computing_publication_material
                            'SHELXL97 (Sheldrick, 2008) and PLATON (Spek, 2009)'
loop_
    _atom_site_type_symbol
    _atom_site_label
    _atom_site_fract_x
    _atom_site_fract_y
    _atom_site_fract_z
    _atom_site_U_iso_or_equiv
    _atom_site_adp_type
    _atom_site_calc_flag
    _atom_site_refinement_flags
    _atom_site_occupancy
    _atom_site_disorder_assembly
    _atom_site_disorder_group
    C C2 0.21879(18) 0.4613(2) 0.03581(11) 0.0434(6) Uani d . 1 . .
    N N1 0.32355(16) 0.27439(18) 0.01274(10) 0.0508(5) Uani d . 1 . .
    N N2 0.12176(16) 0.44039(18) 0.12785(10) 0.0529(5) Uani d . 1 . .
    C C3 0.18596(18) 0.3921(2) 0.08942(12) 0.0448(6) Uani d . 1 . .
    C C4 0.22420(18) 0.2617(2) 0.10461(12) 0.0448(6) Uani d . 1 . .
    C C12 0.08099(19) 0.5597(2) 0.11381(12) 0.0511(6) Uani d . 1 . .
    N N3 0.32400(17) 0.45075(18) -0.05365(10) 0.0569(6) Uani d . 1 . .
    H H3 0.3031 0.5288 -0.0607 0.068 Uiso calc R 1 . .
    C C11 0.10670(18) 0.6366(2) 0.06154(12) 0.0461(6) Uani d . 1 . .
    C C5 0.29150(19) 0.2088(2) 0.06518(12) 0.0473(6) Uani d . 1 . .
    C C1 0.29049(18) 0.3908(2) -0.00132(12) 0.0459(6) Uani d . 1 . .
    C C10 0.18035(18) 0.5874(2) 0.02346(11) 0.0448(6) Uani d . 1 . .
    C C9 0.19467(19) 0.1887(2) 0.15606(12) 0.0512(6) Uani d . 1 . .
    H H9 0.1499 0.2250 0.1824 0.061 Uiso calc R 1 . .
    C C8 0.2296(2) 0.0654(2) 0.16883(12) 0.0523(6) Uani d . 1 . .
    C C17 0.21691(19) 0.6767(2) -0.02498(13) 0.0464(6) Uani d . 1 . .
    C C23 0.38787(19) 0.4030(2) -0.09768(12) 0.0480(6) Uani d . 1 . .
    C C16 0.0570(2) 0.7604(2) 0.05065(13) 0.0546(6) Uani d . 1 . .
    H H16 0.0741 0.8128 0.0169 0.066 Uiso calc R 1 . .
    C C6 0.3278(2) 0.0832(2) 0.07839(13) 0.0592(7) Uani d . 1 . .
    H H6 0.3736 0.0465 0.0528 0.071 Uiso calc R 1 . .
    C C14 -0.0376(2) 0.7257(3) 0.13967(14) 0.0659(7) Uani d . 1 . .
    H H14 -0.0858 0.7554 0.1657 0.079 Uiso calc R 1 . .
    C C13 0.0083(2) 0.6078(3) 0.15287(14) 0.0666(7) Uani d . 1 . .
    H H13 -0.0082 0.5581 0.1879 0.080 Uiso calc R 1 . .
    C C7 0.2968(2) 0.0136(2) 0.12858(13) 0.0604(7) Uani d . 1 . .
    H H7 0.3210 -0.0702 0.1361 0.073 Uiso calc R 1 . .
    C C24 0.4578(2) 0.4875(2) -0.11974(13) 0.0548(6) Uani d . 1 . .
    H H24 0.4660 0.5699 -0.1022 0.066 Uiso calc R 1 . .
    C C15 -0.0144(2) 0.8045(2) 0.08782(14) 0.0575(7) Uani d . 1 . .
    C C29 0.1979(2) -0.0121(3) 0.22479(14) 0.0678(8) Uani d . 1 . .
    H H29A 0.1430 0.0340 0.2424 0.102 Uiso calc R 1 . .
    H H29B 0.2674 -0.0292 0.2635 0.102 Uiso calc R 1 . .
    H H29C 0.1632 -0.0906 0.2042 0.102 Uiso calc R 1 . .
    C C22 0.1465(2) 0.7020(2) -0.09377(14) 0.0617(7) Uani d . 1 . .
    H H22 0.0736 0.6633 -0.1112 0.074 Uiso calc R 1 . .
    C C28 0.3782(2) 0.2810(2) -0.12414(13) 0.0571(7) Uani d . 1 . .
    H H28 0.3323 0.2220 -0.1094 0.069 Uiso calc R 1 . .
    C C27 0.4362(2) 0.2465(3) -0.17227(13) 0.0632(7) Uani d . 1 . .
    H H27 0.4281 0.1641 -0.1898 0.076 Uiso calc R 1 . .
    C C26 0.5057(2) 0.3298(3) -0.19527(13) 0.0617(7) Uani d . 1 . .
    C C25 0.5157(2) 0.4509(3) -0.16770(13) 0.0609(7) Uani d . 1 . .
    H H25 0.5628 0.5093 -0.1818 0.073 Uiso calc R 1 . .
    C C18 0.3242(2) 0.7371(2) -0.00024(15) 0.0591(7) Uani d . 1 . .
    H H18 0.3714 0.7220 0.0462 0.071 Uiso calc R 1 . .
    C C21 0.1851(3) 0.7849(3) -0.13643(16) 0.0780(9) Uani d . 1 . .
    H H21 0.1380 0.8018 -0.1827 0.094 Uiso calc R 1 . .
    C C30 -0.0682(2) 0.9343(2) 0.07514(16) 0.0744(8) Uani d . 1 . .
    H H30A -0.0115 0.9959 0.0999 0.112 Uiso calc R 1 . .
    H H30B -0.1353 0.9375 0.0925 0.112 Uiso calc R 1 . .
    H H30C -0.0921 0.9525 0.0249 0.112 Uiso calc R 1 . .
    C C20 0.2927(3) 0.8426(3) -0.1109(2) 0.0818(10) Uani d . 1 . .
    H H20 0.3183 0.8980 -0.1399 0.098 Uiso calc R 1 . .
    C C19 0.3623(3) 0.8190(3) -0.04288(19) 0.0752(8) Uani d . 1 . .
    H H19 0.4351 0.8582 -0.0257 0.090 Uiso calc R 1 . .
    C C31 0.5664(3) 0.2936(3) -0.24940(15) 0.0941(11) Uani d . 1 . .
    H H31A 0.5255 0.3305 -0.2948 0.141 Uiso calc R 1 . .
    H H31B 0.5666 0.2031 -0.2539 0.141 Uiso calc R 1 . .
    H H31C 0.6457 0.3242 -0.2341 0.141 Uiso calc R 1 . .
loop_
    _atom_site_aniso_label
    _atom_site_aniso_U_11
    _atom_site_aniso_U_22
    _atom_site_aniso_U_33
    _atom_site_aniso_U_12
    _atom_site_aniso_U_13
    _atom_site_aniso_U_23
    C2 0.0396(12) 0.0431(14) 0.0481(14) 0.0009(10) 0.0139(11) -0.0022(11)
    N1 0.0549(12) 0.0442(13) 0.0578(13) 0.0076(9) 0.0240(10) 0.0019(10)
    N2 0.0570(12) 0.0496(13) 0.0591(13) 0.0049(10) 0.0277(10) 0.0003(10)
    C3 0.0415(13) 0.0463(14) 0.0475(14) 0.0003(10) 0.0149(11) -0.0041(11)
    C4 0.0427(13) 0.0444(14) 0.0461(14) -0.0006(10) 0.0115(11) -0.0010(11)
    C12 0.0506(14) 0.0493(16) 0.0578(15) 0.0032(12) 0.0228(12) -0.0040(13)
    N3 0.0722(14) 0.0440(12) 0.0677(14) 0.0125(10) 0.0410(12) 0.0060(10)
    C11 0.0436(13) 0.0410(14) 0.0549(15) 0.0023(10) 0.0165(11) -0.0046(11)
    C5 0.0470(13) 0.0435(15) 0.0508(14) 0.0027(11) 0.0138(11) -0.0007(12)
    C1 0.0434(13) 0.0448(15) 0.0507(15) 0.0025(11) 0.0158(11) -0.0020(12)
    C10 0.0422(13) 0.0435(15) 0.0485(14) 0.0001(10) 0.0133(11) -0.0023(11)
    C9 0.0489(14) 0.0526(17) 0.0526(15) 0.0011(11) 0.0158(12) -0.0003(12)
    C8 0.0520(14) 0.0495(16) 0.0509(15) -0.0005(12) 0.0088(12) 0.0042(12)
    C17 0.0485(14) 0.0387(14) 0.0565(16) 0.0069(11) 0.0225(12) 0.0006(12)
    C23 0.0508(14) 0.0473(15) 0.0492(14) 0.0090(11) 0.0198(12) 0.0027(12)
    C16 0.0553(14) 0.0475(15) 0.0620(16) 0.0045(11) 0.0189(13) -0.0021(12)
    C6 0.0664(16) 0.0510(17) 0.0650(17) 0.0116(13) 0.0266(14) 0.0006(13)
    C14 0.0642(16) 0.0645(19) 0.080(2) 0.0080(14) 0.0376(15) -0.0138(15)
    C13 0.0743(18) 0.0638(19) 0.0756(18) 0.0079(14) 0.0437(15) -0.0024(15)
    C7 0.0693(17) 0.0465(16) 0.0641(18) 0.0089(12) 0.0178(14) 0.0072(13)
    C24 0.0616(15) 0.0505(16) 0.0568(16) 0.0037(12) 0.0244(13) 0.0030(12)
    C15 0.0507(14) 0.0545(16) 0.0683(17) 0.0057(12) 0.0193(13) -0.0115(14)
    C29 0.0722(18) 0.0643(18) 0.0665(18) -0.0023(13) 0.0200(14) 0.0124(14)
    C22 0.0666(16) 0.0567(17) 0.0641(18) 0.0094(13) 0.0230(15) 0.0042(14)
    C28 0.0601(15) 0.0553(17) 0.0623(16) 0.0010(12) 0.0280(13) -0.0026(13)
    C27 0.0730(17) 0.0601(17) 0.0597(17) 0.0098(14) 0.0248(14) -0.0055(13)
    C26 0.0681(17) 0.071(2) 0.0508(16) 0.0211(14) 0.0254(13) 0.0070(14)
    C25 0.0569(15) 0.073(2) 0.0594(16) 0.0070(13) 0.0274(13) 0.0154(15)
    C18 0.0631(16) 0.0503(16) 0.0694(17) -0.0022(13) 0.0282(14) -0.0012(13)
    C21 0.111(3) 0.070(2) 0.0632(19) 0.0262(19) 0.0413(18) 0.0143(16)
    C30 0.0693(17) 0.0624(18) 0.091(2) 0.0197(14) 0.0233(15) -0.0106(16)
    C20 0.118(3) 0.0528(19) 0.105(3) 0.0048(18) 0.079(2) 0.0082(18)
    C19 0.084(2) 0.0567(19) 0.101(3) -0.0073(15) 0.052(2) -0.0060(18)
    C31 0.115(3) 0.111(3) 0.076(2) 0.033(2) 0.058(2) 0.0119(19)
_geom_special_details
;
 All esds (except the esd in the dihedral angle between two l.s. planes)
 are estimated using the full covariance matrix.  The cell esds are taken
 into account individually in the estimation of esds in distances, angles
 and torsion angles; correlations between esds in cell parameters are only
 used when they are defined by crystal symmetry.  An approximate (isotropic)
 treatment of cell esds is used for estimating esds involving l.s. planes.
;
loop_
    _geom_bond_atom_site_label_1
    _geom_bond_atom_site_label_2
    _geom_bond_site_symmetry_2
    _geom_bond_distance
    _geom_bond_publ_flag
    C2 C10 . 1.406(3) ?
    C2 C3 . 1.428(3) ?
    C2 C1 . 1.480(3) ?
    N1 C1 . 1.295(3) ?
    N1 C5 . 1.385(3) ?
    N2 C3 . 1.327(3) ?
    N2 C12 . 1.349(3) ?
    C3 C4 . 1.453(3) ?
    C4 C5 . 1.388(3) ?
    C4 C9 . 1.396(3) ?
    C12 C11 . 1.411(3) ?
    C12 C13 . 1.412(3) ?
    N3 C1 . 1.364(3) ?
    N3 C23 . 1.405(3) ?
    N3 H3 . 0.8600 ?
    C11 C10 . 1.412(3) ?
    C11 C16 . 1.424(3) ?
    C5 C6 . 1.396(3) ?
    C10 C17 . 1.493(3) ?
    C9 C8 . 1.368(3) ?
    C9 H9 . 0.9300 ?
    C8 C7 . 1.394(3) ?
    C8 C29 . 1.505(3) ?
    C17 C18 . 1.383(3) ?
    C17 C22 . 1.386(3) ?
    C23 C24 . 1.377(3) ?
    C23 C28 . 1.381(3) ?
    C16 C15 . 1.359(3) ?
    C16 H16 . 0.9300 ?
    C6 C7 . 1.365(3) ?
    C6 H6 . 0.9300 ?
    C14 C13 . 1.354(3) ?
    C14 C15 . 1.403(3) ?
    C14 H14 . 0.9300 ?
    C13 H13 . 0.9300 ?
    C7 H7 . 0.9300 ?
    C24 C25 . 1.379(3) ?
    C24 H24 . 0.9300 ?
    C15 C30 . 1.503(3) ?
    C29 H29A . 0.9600 ?
    C29 H29B . 0.9600 ?
    C29 H29C . 0.9600 ?
    C22 C21 . 1.381(4) ?
    C22 H22 . 0.9300 ?
    C28 C27 . 1.376(3) ?
    C28 H28 . 0.9300 ?
    C27 C26 . 1.374(4) ?
    C27 H27 . 0.9300 ?
    C26 C25 . 1.380(4) ?
    C26 C31 . 1.502(3) ?
    C25 H25 . 0.9300 ?
    C18 C19 . 1.371(4) ?
    C18 H18 . 0.9300 ?
    C21 C20 . 1.374(4) ?
    C21 H21 . 0.9300 ?
    C30 H30A . 0.9600 ?
    C30 H30B . 0.9600 ?
    C30 H30C . 0.9600 ?
    C20 C19 . 1.367(4) ?
    C20 H20 . 0.9300 ?
    C19 H19 . 0.9300 ?
    C31 H31A . 0.9600 ?
    C31 H31B . 0.9600 ?
    C31 H31C . 0.9600 ?
loop_
    _geom_angle_atom_site_label_1
    _geom_angle_atom_site_label_2
    _geom_angle_atom_site_label_3
    _geom_angle_site_symmetry_1
    _geom_angle_site_symmetry_3
    _geom_angle
    _geom_angle_publ_flag
    C10 C2 C3 . . 117.67(19) ?
    C10 C2 C1 . . 126.8(2) ?
    C3 C2 C1 . . 115.5(2) ?
    C1 N1 C5 . . 119.88(18) ?
    C3 N2 C12 . . 118.52(19) ?
    N2 C3 C2 . . 123.6(2) ?
    N2 C3 C4 . . 116.57(19) ?
    C2 C3 C4 . . 119.82(18) ?
    C5 C4 C9 . . 119.6(2) ?
    C5 C4 C3 . . 117.8(2) ?
    C9 C4 C3 . . 122.7(2) ?
    N2 C12 C11 . . 122.84(19) ?
    N2 C12 C13 . . 117.9(2) ?
    C11 C12 C13 . . 119.3(2) ?
    C1 N3 C23 . . 129.1(2) ?
    C1 N3 H3 . . 115.4 ?
    C23 N3 H3 . . 115.4 ?
    C10 C11 C12 . . 118.5(2) ?
    C10 C11 C16 . . 123.7(2) ?
    C12 C11 C16 . . 117.8(2) ?
    N1 C5 C4 . . 123.1(2) ?
    N1 C5 C6 . . 118.3(2) ?
    C4 C5 C6 . . 118.6(2) ?
    N1 C1 N3 . . 117.50(19) ?
    N1 C1 C2 . . 123.9(2) ?
    N3 C1 C2 . . 118.6(2) ?
    C2 C10 C11 . . 118.7(2) ?
    C2 C10 C17 . . 124.41(19) ?
    C11 C10 C17 . . 116.81(19) ?
    C8 C9 C4 . . 122.0(2) ?
    C8 C9 H9 . . 119.0 ?
    C4 C9 H9 . . 119.0 ?
    C9 C8 C7 . . 117.7(2) ?
    C9 C8 C29 . . 121.5(2) ?
    C7 C8 C29 . . 120.8(2) ?
    C18 C17 C22 . . 118.8(2) ?
    C18 C17 C10 . . 119.0(2) ?
    C22 C17 C10 . . 122.3(2) ?
    C24 C23 C28 . . 118.5(2) ?
    C24 C23 N3 . . 116.8(2) ?
    C28 C23 N3 . . 124.4(2) ?
    C15 C16 C11 . . 122.3(2) ?
    C15 C16 H16 . . 118.9 ?
    C11 C16 H16 . . 118.9 ?
    C7 C6 C5 . . 120.6(2) ?
    C7 C6 H6 . . 119.7 ?
    C5 C6 H6 . . 119.7 ?
    C13 C14 C15 . . 121.8(2) ?
    C13 C14 H14 . . 119.1 ?
    C15 C14 H14 . . 119.1 ?
    C14 C13 C12 . . 120.4(2) ?
    C14 C13 H13 . . 119.8 ?
    C12 C13 H13 . . 119.8 ?
    C6 C7 C8 . . 121.6(2) ?
    C6 C7 H7 . . 119.2 ?
    C8 C7 H7 . . 119.2 ?
    C23 C24 C25 . . 120.4(2) ?
    C23 C24 H24 . . 119.8 ?
    C25 C24 H24 . . 119.8 ?
    C16 C15 C14 . . 118.5(2) ?
    C16 C15 C30 . . 121.9(2) ?
    C14 C15 C30 . . 119.6(2) ?
    C8 C29 H29A . . 109.5 ?
    C8 C29 H29B . . 109.5 ?
    H29A C29 H29B . . 109.5 ?
    C8 C29 H29C . . 109.5 ?
    H29A C29 H29C . . 109.5 ?
    H29B C29 H29C . . 109.5 ?
    C21 C22 C17 . . 119.8(3) ?
    C21 C22 H22 . . 120.1 ?
    C17 C22 H22 . . 120.1 ?
    C27 C28 C23 . . 120.1(2) ?
    C27 C28 H28 . . 119.9 ?
    C23 C28 H28 . . 119.9 ?
    C28 C27 C26 . . 122.2(3) ?
    C28 C27 H27 . . 118.9 ?
    C26 C27 H27 . . 118.9 ?
    C27 C26 C25 . . 117.1(2) ?
    C27 C26 C31 . . 122.4(3) ?
    C25 C26 C31 . . 120.6(3) ?
    C24 C25 C26 . . 121.7(2) ?
    C24 C25 H25 . . 119.2 ?
    C26 C25 H25 . . 119.2 ?
    C19 C18 C17 . . 121.2(3) ?
    C19 C18 H18 . . 119.4 ?
    C17 C18 H18 . . 119.4 ?
    C20 C21 C22 . . 120.3(3) ?
    C20 C21 H21 . . 119.9 ?
    C22 C21 H21 . . 119.9 ?
    C15 C30 H30A . . 109.5 ?
    C15 C30 H30B . . 109.5 ?
    H30A C30 H30B . . 109.5 ?
    C15 C30 H30C . . 109.5 ?
    H30A C30 H30C . . 109.5 ?
    H30B C30 H30C . . 109.5 ?
    C19 C20 C21 . . 120.3(3) ?
    C19 C20 H20 . . 119.8 ?
    C21 C20 H20 . . 119.8 ?
    C20 C19 C18 . . 119.6(3) ?
    C20 C19 H19 . . 120.2 ?
    C18 C19 H19 . . 120.2 ?
    C26 C31 H31A . . 109.5 ?
    C26 C31 H31B . . 109.5 ?
    H31A C31 H31B . . 109.5 ?
    C26 C31 H31C . . 109.5 ?
    H31A C31 H31C . . 109.5 ?
    H31B C31 H31C . . 109.5 ?
loop_
    _geom_torsion_atom_site_label_1
    _geom_torsion_atom_site_label_2
    _geom_torsion_atom_site_label_3
    _geom_torsion_atom_site_label_4
    _geom_torsion_site_symmetry_1
    _geom_torsion_site_symmetry_2
    _geom_torsion_site_symmetry_3
    _geom_torsion_site_symmetry_4
    _geom_torsion
    _geom_torsion_publ_flag
    C12 N2 C3 C2 . . . . 2.8(3) ?
    C12 N2 C3 C4 . . . . -177.8(2) ?
    C10 C2 C3 N2 . . . . -0.1(3) ?
    C1 C2 C3 N2 . . . . -179.91(19) ?
    C10 C2 C3 C4 . . . . -179.53(19) ?
    C1 C2 C3 C4 . . . . 0.6(3) ?
    N2 C3 C4 C5 . . . . 180.0(2) ?
    C2 C3 C4 C5 . . . . -0.5(3) ?
    N2 C3 C4 C9 . . . . 0.8(3) ?
    C2 C3 C4 C9 . . . . -179.7(2) ?
    C3 N2 C12 C11 . . . . -2.0(3) ?
    C3 N2 C12 C13 . . . . 177.1(2) ?
    N2 C12 C11 C10 . . . . -1.4(3) ?
    C13 C12 C11 C10 . . . . 179.5(2) ?
    N2 C12 C11 C16 . . . . 179.0(2) ?
    C13 C12 C11 C16 . . . . -0.1(3) ?
    C1 N1 C5 C4 . . . . 0.0(3) ?
    C1 N1 C5 C6 . . . . 179.4(2) ?
    C9 C4 C5 N1 . . . . 179.4(2) ?
    C3 C4 C5 N1 . . . . 0.2(3) ?
    C9 C4 C5 C6 . . . . 0.0(3) ?
    C3 C4 C5 C6 . . . . -179.2(2) ?
    C5 N1 C1 N3 . . . . -179.7(2) ?
    C5 N1 C1 C2 . . . . 0.1(3) ?
    C23 N3 C1 N1 . . . . 2.3(4) ?
    C23 N3 C1 C2 . . . . -177.5(2) ?
    C10 C2 C1 N1 . . . . 179.7(2) ?
    C3 C2 C1 N1 . . . . -0.5(3) ?
    C10 C2 C1 N3 . . . . -0.4(3) ?
    C3 C2 C1 N3 . . . . 179.37(19) ?
    C3 C2 C10 C11 . . . . -3.4(3) ?
    C1 C2 C10 C11 . . . . 176.4(2) ?
    C3 C2 C10 C17 . . . . 173.4(2) ?
    C1 C2 C10 C17 . . . . -6.8(4) ?
    C12 C11 C10 C2 . . . . 4.1(3) ?
    C16 C11 C10 C2 . . . . -176.3(2) ?
    C12 C11 C10 C17 . . . . -172.9(2) ?
    C16 C11 C10 C17 . . . . 6.6(3) ?
    C5 C4 C9 C8 . . . . -0.4(3) ?
    C3 C4 C9 C8 . . . . 178.8(2) ?
    C4 C9 C8 C7 . . . . 0.2(3) ?
    C4 C9 C8 C29 . . . . 179.5(2) ?
    C2 C10 C17 C18 . . . . -80.6(3) ?
    C11 C10 C17 C18 . . . . 96.2(3) ?
    C2 C10 C17 C22 . . . . 100.0(3) ?
    C11 C10 C17 C22 . . . . -83.2(3) ?
    C1 N3 C23 C24 . . . . -149.1(2) ?
    C1 N3 C23 C28 . . . . 36.0(4) ?
    C10 C11 C16 C15 . . . . 179.4(2) ?
    C12 C11 C16 C15 . . . . -1.0(3) ?
    N1 C5 C6 C7 . . . . -178.8(2) ?
    C4 C5 C6 C7 . . . . 0.6(4) ?
    C15 C14 C13 C12 . . . . -0.5(4) ?
    N2 C12 C13 C14 . . . . -178.3(2) ?
    C11 C12 C13 C14 . . . . 0.9(4) ?
    C5 C6 C7 C8 . . . . -0.9(4) ?
    C9 C8 C7 C6 . . . . 0.4(4) ?
    C29 C8 C7 C6 . . . . -178.9(2) ?
    C28 C23 C24 C25 . . . . 0.6(3) ?
    N3 C23 C24 C25 . . . . -174.7(2) ?
    C11 C16 C15 C14 . . . . 1.4(4) ?
    C11 C16 C15 C30 . . . . -178.9(2) ?
    C13 C14 C15 C16 . . . . -0.6(4) ?
    C13 C14 C15 C30 . . . . 179.7(2) ?
    C18 C17 C22 C21 . . . . 1.0(3) ?
    C10 C17 C22 C21 . . . . -179.6(2) ?
    C24 C23 C28 C27 . . . . -0.9(4) ?
    N3 C23 C28 C27 . . . . 173.9(2) ?
    C23 C28 C27 C26 . . . . 0.5(4) ?
    C28 C27 C26 C25 . . . . 0.3(4) ?
    C28 C27 C26 C31 . . . . -178.2(2) ?
    C23 C24 C25 C26 . . . . 0.2(4) ?
    C27 C26 C25 C24 . . . . -0.7(4) ?
    C31 C26 C25 C24 . . . . 177.8(2) ?
    C22 C17 C18 C19 . . . . -1.2(4) ?
    C10 C17 C18 C19 . . . . 179.3(2) ?
    C17 C22 C21 C20 . . . . -0.2(4) ?
    C22 C21 C20 C19 . . . . -0.3(4) ?
    C21 C20 C19 C18 . . . . 0.1(4) ?
    C17 C18 C19 C20 . . . . 0.7(4) ?
loop_
    _geom_hbond_atom_site_label_D
    _geom_hbond_atom_site_label_H
    _geom_hbond_atom_site_label_A
    _geom_hbond_site_symmetry_A
    _geom_hbond_distance_DH
    _geom_hbond_distance_HA
    _geom_hbond_distance_DA
    _geom_hbond_angle_DHA
    _geom_hbond_publ_flag
    N3 H3 Cg1 . 0.86 2.51 3.364(3) 174 y
    C18 H18 Cg2 3_655 0.93 2.62 3.495(3) 156 y
    C29 H29B Cg2 4_555 0.96 2.90 3.622(3) 133 y
    C22 H22 N2 3_565 0.93 2.51 3.419(3) 166 y
    C28 H28 N1 . 0.93 2.49 2.946(3) 110 ?
