# Supplementary material for: 2,9-Dimethyl-7-phenyl-N-(4-methyl­phen­yl)dibenzo[b,h][1,6]naphthyridin-6-amine
Source: Acta Crystallogr Sect E Struct Rep Online. 2010 Dec 11;67(Pt 1):o102–3. doi: 10.1107/S1600536810051196 (PMC3050252; doi:10.1107/S1600536810051196)
Supplement: Supplementary file 2 [file e-67-0o102-Isup2.hkl]

# 
# h,k,l, Fc-squared, Fo-squared, sigma(Fo-squared) and status flag 
# 
data_I
_shelx_title ' MANOJ in P2(1)/c' 
_shelx_refln_list_code          4 
_shelx_F_calc_maximum      261.67 
_exptl_crystal_F_000       928.00 
_reflns_d_resolution_high  0.9441 
 
loop_ 
 _symmetry_equiv_pos_as_xyz 
 'x, y, z' 
 '-x, y+1/2, -z+1/2' 
 '-x, -y, -z' 
 'x, -y-1/2, z-1/2' 
 
_cell_length_a    11.9390 
_cell_length_b    10.5595 
_cell_length_c    19.6084 
_cell_angle_alpha  90.000 
_cell_angle_beta  107.369 
_cell_angle_gamma  90.000 
 
_shelx_F_squared_multiplier     1.000 
 
loop_ 
 _refln_index_h 
 _refln_index_k 
 _refln_index_l 
 _refln_F_squared_calc 
 _refln_F_squared_meas 
 _refln_F_squared_sigma 
 _refln_observed_status 
   1   0   0       83.88       -0.40      0.40 o 
   2   0   0     5926.30     5849.18     74.91 o 
   3   0   0      258.34      242.06      4.19 o 
   4   0   0      325.74      342.97      6.92 o 
   5   0   0       23.98       12.43      1.89 o 
   6   0   0     1923.74     1861.63     28.70 o 
   7   0   0      524.08      631.41     11.76 o 
   8   0   0      971.25     1106.45     45.10 o 
   9   0   0      213.98      213.36     19.51 o 
  10   0   0      584.42      552.75     47.37 o 
  11   0   0       24.71       27.28      6.48 o 
  12   0   0       79.38       77.99      9.25 o 
   1   1   0     1079.48     1054.31      9.50 o 
   2   1   0     2983.84     2948.31     26.57 o 
   3   1   0     1247.94     1233.55     10.88 o 
   4   1   0      257.72      216.74      3.86 o 
   5   1   0      151.59      157.19      3.38 o 
   6   1   0      177.67      178.36      3.97 o 
   7   1   0       17.57       19.33      1.99 o 
   8   1   0       65.72       71.81      3.45 o 
   9   1   0       20.21       20.15      6.72 o 
  10   1   0       68.66       60.56      9.71 o 
  11   1   0      106.05       99.12     10.36 o 
  12   1   0        1.11        4.93      4.37 o 
   0   2   0     4759.54     4590.24     58.53 o 
   1   2   0      105.95      102.98      2.16 o 
   2   2   0      167.70      135.33      2.86 o 
   3   2   0     1876.74     1881.42     21.60 o 
   4   2   0      115.79      119.62      3.63 o 
   5   2   0      838.50      741.93      9.51 o 
   6   2   0       83.73      104.81      3.13 o 
   7   2   0       29.79       35.91      2.79 o 
   8   2   0       10.10        9.85      2.69 o 
   9   2   0        9.59       10.20      2.58 o 
  10   2   0       38.89       42.53      3.49 o 
  11   2   0       29.59       29.68      4.65 o 
   1   3   0     2868.93     2767.68     24.78 o 
   2   3   0        0.02        2.11      1.52 o 
   3   3   0        4.56        6.62      1.20 o 
   4   3   0      118.94      105.11      5.75 o 
   5   3   0      477.33      492.25      8.14 o 
   6   3   0        1.60       -1.67      1.67 o 
   7   3   0       17.95        8.35      2.07 o 
   8   3   0        2.11        1.62      1.74 o 
   9   3   0        6.79        3.77      2.84 o 
  10   3   0       17.77       10.80      3.07 o 
  11   3   0       22.62       25.98      3.48 o 
   0   4   0     6380.92     6770.93     85.81 o 
   1   4   0      517.29      494.53      7.03 o 
   2   4   0        7.79        2.18      1.72 o 
   3   4   0       94.83      114.31      3.81 o 
   4   4   0      200.03      207.57      5.62 o 
   5   4   0        0.02       -1.77      1.77 o 
   6   4   0        0.07       -0.60      2.08 o 
   7   4   0       32.90       40.45      3.70 o 
   8   4   0      321.33      325.56      6.42 o 
   9   4   0       80.49       77.79      3.78 o 
  10   4   0      170.03      184.85      7.12 o 
  11   4   0      154.63      166.54      7.78 o 
   1   5   0     5297.35     5838.90     56.22 o 
   2   5   0      303.73      311.77      7.22 o 
   3   5   0        0.00        3.49      2.15 o 
   4   5   0      156.21      125.71      4.55 o 
   5   5   0       21.74       32.78      3.44 o 
   6   5   0       14.97       10.40      2.71 o 
   7   5   0      107.94      103.31      4.41 o 
   8   5   0      182.30      180.27      5.99 o 
   9   5   0       16.27        9.52      4.12 o 
  10   5   0      489.52      509.66     10.44 o 
   0   6   0     1888.86     2238.11     36.98 o 
   1   6   0      351.87      319.20      7.70 o 
   2   6   0        2.33        9.37      2.68 o 
   3   6   0      464.03      465.54      9.38 o 
   4   6   0      270.37      291.36      6.74 o 
   5   6   0        0.91        4.53      2.43 o 
   6   6   0        0.41       -2.42      2.42 o 
   7   6   0       11.71       12.42      3.33 o 
   8   6   0      129.19      135.98      6.18 o 
   9   6   0        0.82        0.07      3.51 o 
  10   6   0        9.88       14.03      4.43 o 
   1   7   0      163.73      139.33      5.07 o 
   2   7   0      264.89      249.63      7.67 o 
   3   7   0        0.00       -0.18      2.75 o 
   4   7   0      107.95      108.81      4.81 o 
   5   7   0        1.08       -2.57      2.57 o 
   6   7   0        6.02        1.06      2.97 o 
   7   7   0       68.63       70.02      5.38 o 
   8   7   0        1.07        0.00      3.74 o 
   9   7   0        0.36        0.39      4.06 o 
   0   8   0      281.30      286.15     11.40 o 
   1   8   0       57.17       56.36      4.43 o 
   2   8   0       12.48       10.93      3.56 o 
   3   8   0       65.40       61.40      5.17 o 
   4   8   0       10.10        7.57      3.36 o 
   5   8   0        0.27       -0.31      3.10 o 
   6   8   0        6.20        3.97      4.05 o 
   7   8   0      115.80      118.08      6.70 o 
   8   8   0       55.18       57.47      5.62 o 
   1   9   0        0.00       -3.51      5.71 o 
   2   9   0        2.15        2.28      4.99 o 
   3   9   0       28.37       19.79      4.88 o 
   4   9   0      307.96      267.37      9.11 o 
   5   9   0        0.78        1.98      4.03 o 
   6   9   0        1.69        2.09      4.08 o 
   7   9   0        0.44       -4.16      4.16 o 
   0  10   0        7.53       -5.45      7.27 o 
   1  10   0        3.87        7.92      5.66 o 
   2  10   0       26.48       27.38      6.64 o 
   3  10   0        0.49       -4.92      4.92 o 
   4  10   0        0.01       -4.52      4.92 o 
   5  10   0      209.03      221.96     17.18 o 
   1  11   0       49.12       31.63      9.95 o 
   2  11   0       50.08       36.77      7.67 o 
 -12   1   1        0.08       -2.90      4.92 o 
 -11   1   1        4.22        6.16      4.56 o 
 -10   1   1       46.62       43.64      7.32 o 
  -9   1   1       81.36       83.49     10.01 o 
  -8   1   1        0.15       -2.08      4.60 o 
  -7   1   1      143.80      143.92      4.45 o 
  -6   1   1        7.39        8.30      1.69 o 
  -5   1   1       74.72       83.27      2.89 o 
  -4   1   1       21.78       13.95      1.52 o 
  -3   1   1       59.93       61.21      1.59 o 
  -2   1   1     2347.24     2339.64     19.45 o 
  -1   1   1     1712.88     1384.92     12.16 o 
   0   1   1    12120.28     9052.55    476.09 o 
   1   1   1     1381.59     1179.25      9.69 o 
   2   1   1     1902.42     1783.96     17.50 o 
   3   1   1    11338.88    11245.33    117.72 o 
   4   1   1      302.42      333.35      5.14 o 
   5   1   1        0.39        0.01      1.29 o 
   6   1   1      286.38      267.96      5.77 o 
   7   1   1        5.90        0.85      1.52 o 
   8   1   1       11.60        9.46      1.73 o 
   9   1   1        7.19        7.21      2.51 o 
  10   1   1      149.53      147.09      8.11 o 
  11   1   1        8.81       14.66      4.81 o 
 -12   2   1        0.12       -1.76      5.84 o 
 -11   2   1       10.48        8.43      3.41 o 
 -10   2   1       22.64        9.84      4.83 o 
  -9   2   1        1.55       -0.95      2.42 o 
  -8   2   1      251.10      251.06      5.95 o 
  -7   2   1      134.31      150.30      4.11 o 
  -6   2   1       74.76       60.33      2.06 o 
  -5   2   1      413.48      389.06      5.34 o 
  -4   2   1      710.28      716.53      8.31 o 
  -3   2   1       14.49       13.52      1.48 o 
  -2   2   1     4064.59     3867.11     34.94 o 
  -1   2   1     1307.97     1297.81     10.63 o 
   0   2   1    10486.74     9844.11     82.20 o 
   1   2   1     3227.43     3117.66     27.23 o 
   2   2   1     7394.58     6901.31     61.07 o 
   3   2   1     1148.99     1172.17     15.61 o 
   4   2   1      248.85      215.60      4.61 o 
   5   2   1      102.57      102.50      3.16 o 
   6   2   1       83.14       89.55      3.04 o 
   7   2   1       42.22       29.11      2.12 o 
   8   2   1       31.24       33.38      2.29 o 
   9   2   1       13.70       13.16      2.40 o 
  10   2   1       93.61       95.90      7.66 o 
  11   2   1        9.56        5.37      3.13 o 
 -11   3   1       15.18       11.44      4.81 o 
 -10   3   1       44.03       45.35      6.31 o 
  -9   3   1       43.74       48.85      4.46 o 
  -8   3   1        2.63        1.16      2.57 o 
  -7   3   1       66.79       70.24      2.88 o 
  -6   3   1      195.46      210.78      4.39 o 
  -5   3   1       68.93       77.71      3.58 o 
  -4   3   1      332.74      347.26      5.92 o 
  -3   3   1      659.20      594.55      8.33 o 
  -2   3   1     1806.56     1658.91     17.45 o 
  -1   3   1     3847.90     3760.90     31.28 o 
   0   3   1       62.82       57.70      2.18 o 
   1   3   1      115.24      115.38      3.47 o 
   2   3   1      242.01      232.84      4.17 o 
   3   3   1       27.66       22.83      1.84 o 
   4   3   1       17.97       11.77      1.98 o 
   5   3   1       82.59       77.45      3.04 o 
   6   3   1       19.40       14.66      2.09 o 
   7   3   1      119.71      111.43      3.63 o 
   8   3   1       26.76       30.25      2.35 o 
   9   3   1        0.09       -1.08      2.17 o 
  10   3   1        0.20       -2.98      2.98 o 
  11   3   1       34.48       37.14      4.22 o 
 -11   4   1       85.58       99.76      6.40 o 
 -10   4   1      105.45      111.17      5.53 o 
  -9   4   1       59.41       59.17      3.22 o 
  -8   4   1      104.15      108.98      4.00 o 
  -7   4   1       12.77       17.93      2.62 o 
  -6   4   1      201.03      204.66      5.67 o 
  -5   4   1       41.35       32.95      2.59 o 
  -4   4   1      109.90       97.44      3.84 o 
  -3   4   1        2.22        2.58      1.61 o 
  -2   4   1      449.17      392.86      6.91 o 
  -1   4   1      255.33      234.97      4.47 o 
   0   4   1      309.13      290.17      5.82 o 
   1   4   1       69.38       92.00      2.99 o 
   2   4   1        2.60        3.81      1.74 o 
   3   4   1     2247.73     2411.52     27.65 o 
   4   4   1     1205.63     1296.04     16.13 o 
   5   4   1       16.74       17.48      2.28 o 
   6   4   1      147.60      155.11      4.65 o 
   7   4   1       26.08       30.91      2.74 o 
   8   4   1        0.79       -2.34      2.34 o 
   9   4   1       43.30       45.78      4.62 o 
  10   4   1      222.71      218.30      6.40 o 
  11   4   1      206.18      225.95     14.86 o 
 -10   5   1      103.05      108.42      4.42 o 
  -9   5   1      457.57      485.62     11.15 o 
  -8   5   1        5.00        1.33      2.85 o 
  -7   5   1      713.52      715.73     12.13 o 
  -6   5   1        6.90       11.18      3.15 o 
  -5   5   1       81.06       70.87      3.96 o 
  -4   5   1       35.00       38.33      2.83 o 
  -3   5   1       15.35       27.97      2.74 o 
  -2   5   1      467.62      542.95      9.82 o 
  -1   5   1     2101.37     2346.80     25.06 o 
   0   5   1      921.33     1012.78     14.60 o 
   1   5   1       28.82       38.75      2.89 o 
   2   5   1     1160.18     1171.57     15.50 o 
   3   5   1       49.53       42.58      2.87 o 
   4   5   1       12.87       14.75      2.44 o 
   5   5   1      105.87      110.37      4.40 o 
   6   5   1       37.45       42.91      3.23 o 
   7   5   1       45.53       43.52      3.51 o 
   8   5   1       28.29       26.10      3.55 o 
   9   5   1      125.40      109.27      5.47 o 
  10   5   1      490.74      515.88     11.37 o 
 -10   6   1      133.86      114.93      5.50 o 
  -9   6   1        1.10       -3.04      3.87 o 
  -8   6   1      655.37      645.83     14.38 o 
  -7   6   1      155.39      157.63      5.80 o 
  -6   6   1      126.27      137.47      5.33 o 
  -5   6   1      101.28      102.53      4.63 o 
  -4   6   1       19.41       24.23      2.91 o 
  -3   6   1       32.99       32.66      3.87 o 
  -2   6   1       27.28       31.70      3.46 o 
  -1   6   1      527.39      572.15      9.81 o 
   0   6   1      317.22      352.40      9.86 o 
   1   6   1      444.09      489.00      8.51 o 
   2   6   1        5.62        8.77      2.67 o 
   3   6   1      339.67      348.14      7.22 o 
   4   6   1       57.20       81.99      3.82 o 
   5   6   1       60.64       59.17      3.73 o 
   6   6   1       32.47       34.11      3.73 o 
   7   6   1       11.83       16.37      3.55 o 
   8   6   1       37.25       29.55      4.59 o 
   9   6   1      131.36      124.09     13.68 o 
  -9   7   1       33.08       23.77      4.77 o 
  -8   7   1       15.44       12.23      4.14 o 
  -7   7   1       11.04       19.44      3.74 o 
  -6   7   1       27.31       29.30      4.00 o 
  -5   7   1       13.35       15.74      3.07 o 
  -4   7   1      347.72      352.06      8.36 o 
  -3   7   1      133.58      142.10      6.12 o 
  -2   7   1        1.31       -3.49      3.49 o 
  -1   7   1      102.92      102.68      4.70 o 
   0   7   1      130.99      149.45      5.65 o 
   1   7   1       46.53       51.47      3.70 o 
   2   7   1      511.01      559.93     11.40 o 
   3   7   1        0.10       -2.54      2.54 o 
   4   7   1        7.48        2.35      2.68 o 
   5   7   1       12.54        9.21      3.05 o 
   6   7   1      162.01      167.29      6.68 o 
   7   7   1        3.14        2.87      3.40 o 
   8   7   1       13.86       18.35      4.46 o 
   9   7   1        4.92        2.20      5.06 o 
  -8   8   1        5.61       -1.56      3.81 o 
  -7   8   1       34.77       30.01      4.63 o 
  -6   8   1       30.10       41.84      4.54 o 
  -5   8   1      345.40      333.54      8.75 o 
  -4   8   1       11.11        8.13      3.69 o 
  -3   8   1      197.59      176.02      7.15 o 
  -2   8   1        0.04       -2.95      2.95 o 
  -1   8   1       13.02        8.54      3.22 o 
   0   8   1        7.10        8.50      3.27 o 
   1   8   1       39.65       38.00      4.04 o 
   2   8   1       10.07        8.26      3.48 o 
   3   8   1        3.22        0.17      3.33 o 
   4   8   1       24.24       35.72      4.07 o 
   5   8   1       89.30       76.88      5.02 o 
   6   8   1       59.38       54.78      4.83 o 
   7   8   1       29.69       19.79      4.46 o 
   8   8   1        0.11       -3.69      4.58 o 
  -7   9   1       10.62        4.71      4.50 o 
  -6   9   1      102.53       92.69      7.51 o 
  -5   9   1       25.69       16.79      4.73 o 
  -4   9   1      118.34      141.21      7.99 o 
  -3   9   1        0.23       -4.03      4.03 o 
  -2   9   1        0.36       -3.94      4.42 o 
  -1   9   1      105.53       94.67     13.31 o 
   0   9   1      117.93      105.52      9.20 o 
   1   9   1        1.80        0.52      5.01 o 
   2   9   1       14.32        7.83      5.30 o 
   3   9   1      463.27      420.51     13.76 o 
   4   9   1       27.49        8.68      4.07 o 
   5   9   1       49.52       54.98      5.75 o 
   6   9   1        0.36        2.61      4.06 o 
  -5  10   1        7.35       -4.36      5.08 o 
  -4  10   1      105.25      105.93     11.02 o 
  -3  10   1        0.12       -3.35      5.05 o 
  -2  10   1      184.37      176.40     11.78 o 
  -1  10   1      258.10      246.29     13.27 o 
   0  10   1        1.35       -5.57      6.02 o 
   1  10   1      119.01      112.77      9.95 o 
   2  10   1        1.65       -6.82      6.82 o 
   3  10   1       98.61       92.04      9.37 o 
   4  10   1        4.55        0.23      4.96 o 
   5  10   1       80.63       87.29      8.46 o 
  -2  11   1        0.72       -5.74      5.74 o 
  -1  11   1       26.32       15.45      6.63 o 
   0  11   1      118.36      121.52     11.03 o 
   1  11   1       60.60       69.06     11.21 o 
 -12   0   2       13.48       -6.55     10.53 o 
 -11   0   2        9.16       28.02     12.22 o 
 -10   0   2      122.22      134.50     18.10 o 
  -9   0   2      178.56      227.68     20.12 o 
  -8   0   2     2752.66     2837.93     91.42 o 
  -7   0   2      524.17      517.54     26.47 o 
  -6   0   2      102.53      107.29     11.07 o 
  -5   0   2     1415.56     1422.79     31.55 o 
  -4   0   2     1735.78     1647.96     51.52 o 
  -3   0   2     1074.67     1020.90     33.15 o 
  -2   0   2      529.82      504.46      7.46 o 
  -1   0   2    10661.88     7907.21    365.09 o 
   0   0   2    27500.84    17584.31   1297.53 o 
   1   0   2        1.25        4.03      1.11 o 
   2   0   2    41978.62    38489.99    479.59 o 
   3   0   2    32201.34    29844.97    470.86 o 
   4   0   2     1173.61     1125.44     18.30 o 
   5   0   2     1085.59     1097.95     28.36 o 
   6   0   2      491.73      634.45     12.23 o 
   7   0   2       36.19       21.65      2.99 o 
   8   0   2       16.11       18.13      3.09 o 
   9   0   2      518.37      542.36     17.82 o 
  10   0   2        2.49       -1.45      5.10 o 
  11   0   2       85.27       80.89     10.80 o 
 -12   1   2        6.26        5.69      4.75 o 
 -11   1   2       72.07       89.00     11.75 o 
 -10   1   2        2.18        7.12      6.18 o 
  -9   1   2      127.12      120.26     13.10 o 
  -8   1   2      545.40      606.45     21.75 o 
  -7   1   2       61.65       55.17      9.02 o 
  -6   1   2     1625.75     1604.57     30.26 o 
  -5   1   2       34.12       32.37      1.97 o 
  -4   1   2      257.01      268.97      4.74 o 
  -3   1   2     2477.40     2440.90     23.91 o 
  -2   1   2    18110.59    16330.97    136.56 o 
  -1   1   2        5.70        5.95      0.51 o 
   0   1   2       10.98       13.28      0.90 o 
   1   1   2       36.14       25.01      0.94 o 
   2   1   2    49144.39    45386.15    395.83 o 
   3   1   2     7908.10     7650.47     80.05 o 
   4   1   2      248.86      229.85      4.10 o 
   5   1   2        3.98        4.38      1.39 o 
   6   1   2       79.01       73.81      2.66 o 
   7   1   2       54.97       53.05      2.56 o 
   8   1   2       17.74       13.99      2.14 o 
   9   1   2       15.48       17.21      2.58 o 
  10   1   2        1.63        1.40      3.01 o 
  11   1   2        0.46       -2.41      3.05 o 
 -12   2   2       22.42       30.97      6.95 o 
 -11   2   2       89.83       92.44      7.89 o 
 -10   2   2        6.64        3.55      4.31 o 
  -9   2   2       17.12       12.72      3.08 o 
  -8   2   2       31.57       40.00      2.36 o 
  -7   2   2       35.44       31.10      2.17 o 
  -6   2   2      172.53      165.93      5.12 o 
  -5   2   2       12.97       12.75      1.18 o 
  -4   2   2      135.35      138.43      2.76 o 
  -3   2   2      184.73      189.90      3.45 o 
  -2   2   2     3861.73     3749.97     33.79 o 
  -1   2   2     1714.07     1669.83     13.38 o 
   0   2   2     1121.42     1135.82     11.70 o 
   1   2   2     7726.62     7545.07     58.10 o 
   2   2   2      287.95      254.03      4.35 o 
   3   2   2     3329.52     3123.06     32.32 o 
   4   2   2        0.36        0.80      1.24 o 
   5   2   2      445.35      484.21      7.06 o 
   6   2   2      176.21      135.77      3.76 o 
   7   2   2       37.75       47.06      2.49 o 
   8   2   2       79.89       79.78      3.30 o 
   9   2   2       69.85       74.38      4.25 o 
  10   2   2       11.60       10.25      2.62 o 
  11   2   2        1.53        0.38      3.29 o 
 -11   3   2       26.62       30.19      7.66 o 
 -10   3   2       70.01       73.09      5.73 o 
  -9   3   2       52.87       51.37      3.73 o 
  -8   3   2        4.32        1.29      2.39 o 
  -7   3   2       11.23        9.25      1.68 o 
  -6   3   2      160.91      151.18      3.64 o 
  -5   3   2        5.26        5.54      1.56 o 
  -4   3   2      864.05      916.49     11.46 o 
  -3   3   2       63.71       57.89      2.57 o 
  -2   3   2      366.64      342.40      5.47 o 
  -1   3   2     2325.77     2234.52     18.70 o 
   0   3   2      337.86      326.73      4.92 o 
   1   3   2      445.53      398.68      5.87 o 
   2   3   2       91.00       77.28      3.18 o 
   3   3   2      882.45      927.83     11.25 o 
   4   3   2      432.05      419.13      7.00 o 
   5   3   2      100.93      107.90      3.65 o 
   6   3   2       22.77       17.45      2.27 o 
   7   3   2      169.86      172.35      5.28 o 
   8   3   2        0.91        3.09      2.00 o 
   9   3   2       18.11       24.24      3.05 o 
  10   3   2       64.16       60.89      3.65 o 
  11   3   2        9.35       10.51      4.28 o 
 -11   4   2      113.28      115.07      6.17 o 
 -10   4   2       49.06       52.09      5.00 o 
  -9   4   2        4.51        6.39      3.69 o 
  -8   4   2        2.94        0.37      1.97 o 
  -7   4   2      634.76      656.33      9.34 o 
  -6   4   2      129.98      127.31      3.95 o 
  -5   4   2       55.99       46.36      2.87 o 
  -4   4   2      909.27      916.45     12.49 o 
  -3   4   2       13.54       16.94      2.02 o 
  -2   4   2      130.25      167.85      4.23 o 
  -1   4   2       23.13       22.51      1.67 o 
   0   4   2      107.98      110.34      4.21 o 
   1   4   2       43.93       62.02      3.81 o 
   2   4   2      322.42      326.56      5.91 o 
   3   4   2     5412.63     5872.96     56.69 o 
   4   4   2      165.18      143.31      4.20 o 
   5   4   2      341.19      334.73      6.89 o 
   6   4   2       61.72       62.11      4.40 o 
   7   4   2       34.00       39.19      3.10 o 
   8   4   2        1.17        3.49      2.57 o 
   9   4   2       98.52      105.33      5.14 o 
  10   4   2       38.92       32.95      3.93 o 
 -11   5   2      143.14      161.25      8.05 o 
 -10   5   2        3.39       -4.62      4.62 o 
  -9   5   2      356.70      353.13      8.47 o 
  -8   5   2     1159.99     1160.91     16.90 o 
  -7   5   2       75.45       84.79      4.11 o 
  -6   5   2        0.32        0.00      2.30 o 
  -5   5   2       88.93      109.27      4.32 o 
  -4   5   2        2.87        6.84      2.11 o 
  -3   5   2      186.57      213.65      5.59 o 
  -2   5   2      852.28      879.28     13.52 o 
  -1   5   2      362.28      429.04      7.40 o 
   0   5   2      498.14      506.93     10.16 o 
   1   5   2     1436.55     1456.41     17.15 o 
   2   5   2     1360.89     1436.62     18.19 o 
   3   5   2      923.73      958.56     12.74 o 
   4   5   2       22.83       31.22      2.89 o 
   5   5   2       18.03       12.42      2.70 o 
   6   5   2       13.01       13.41      2.66 o 
   7   5   2       26.06       31.84      3.25 o 
   8   5   2        9.00        6.46      3.41 o 
   9   5   2       94.66       99.45      5.68 o 
  10   5   2       96.05      101.53      6.18 o 
 -10   6   2      111.60      109.72      5.54 o 
  -9   6   2       27.99       31.78      5.99 o 
  -8   6   2      905.31      914.94     17.73 o 
  -7   6   2        1.28        1.51      3.34 o 
  -6   6   2      178.88      180.04      5.45 o 
  -5   6   2       89.63       74.61      4.14 o 
  -4   6   2        2.30        1.85      2.29 o 
  -3   6   2       24.06       22.44      3.70 o 
  -2   6   2        0.00       -0.94      2.44 o 
  -1   6   2      193.41      221.74      6.03 o 
   0   6   2      871.84      877.17     14.12 o 
   1   6   2      459.39      469.11      8.99 o 
   2   6   2      619.39      658.58     12.68 o 
   3   6   2      259.80      269.49      6.32 o 
   4   6   2       22.95       31.52      4.08 o 
   5   6   2      157.42      188.75      5.70 o 
   6   6   2      173.45      182.46      6.40 o 
   7   6   2       38.17       42.69      4.37 o 
   8   6   2       19.43       23.21      4.32 o 
   9   6   2      151.61      150.49      7.58 o 
  -9   7   2        1.30        0.82      4.16 o 
  -8   7   2       27.16       29.36      4.69 o 
  -7   7   2        3.20        1.80      3.34 o 
  -6   7   2       76.39       68.93      4.97 o 
  -5   7   2        4.62        9.46      2.95 o 
  -4   7   2       92.34       81.19      5.01 o 
  -3   7   2        1.43       -0.66      2.92 o 
  -2   7   2       92.95      113.60      6.01 o 
  -1   7   2      130.27      156.68      5.72 o 
   0   7   2      275.37      272.01      8.01 o 
   1   7   2       17.94       11.88      2.77 o 
   2   7   2        2.60        5.86      3.26 o 
   3   7   2      309.55      326.01      8.77 o 
   4   7   2       84.33       88.97      4.49 o 
   5   7   2      153.03      163.49      6.10 o 
   6   7   2       46.00       61.55      7.91 o 
   7   7   2      148.61      137.44      7.27 o 
   8   7   2        0.89       -1.15      3.92 o 
  -8   8   2       34.10       28.46      4.66 o 
  -7   8   2       10.69       10.56      4.41 o 
  -6   8   2       42.72       36.48      4.95 o 
  -5   8   2      193.33      204.96      7.63 o 
  -4   8   2      112.02      109.69      8.32 o 
  -3   8   2       58.50       66.53      5.71 o 
  -2   8   2       29.53       25.09      4.45 o 
  -1   8   2        1.11       -2.73      3.38 o 
   0   8   2        6.93        5.83      3.22 o 
   1   8   2       36.06       31.15      4.33 o 
   2   8   2        0.18       -2.68      3.11 o 
   3   8   2       14.18       14.81      3.53 o 
   4   8   2       44.00       29.15      3.92 o 
   5   8   2       53.80       59.19      4.76 o 
   6   8   2       56.68       49.81      5.20 o 
   7   8   2        1.69        0.27      4.12 o 
  -7   9   2        0.31        1.46      4.36 o 
  -6   9   2      150.17      168.16     10.23 o 
  -5   9   2       41.95       33.37      5.44 o 
  -4   9   2      410.72      468.81     13.09 o 
  -3   9   2      485.21      467.47     12.94 o 
  -2   9   2       37.13       40.52      7.53 o 
  -1   9   2        9.86        2.86      5.09 o 
   0   9   2      100.48      104.44      9.24 o 
   1   9   2       46.31       42.05      7.04 o 
   2   9   2       45.37       40.64      8.40 o 
   3   9   2        7.81        7.57      5.47 o 
   4   9   2       91.85       68.43      6.57 o 
   5   9   2        3.17       -3.66      3.90 o 
   6   9   2       51.44       56.74      6.96 o 
  -5  10   2        4.27       -1.44      5.07 o 
  -4  10   2       38.98       34.71      9.21 o 
  -3  10   2      211.11      199.29     12.19 o 
  -2  10   2       79.83       61.60      8.90 o 
  -1  10   2       34.03       14.30      8.78 o 
   0  10   2        0.28       -1.80      4.92 o 
   1  10   2       17.72        3.90      5.60 o 
   2  10   2       68.84       46.48      7.70 o 
   3  10   2       70.60       72.94      8.94 o 
   4  10   2       10.44        3.29      5.15 o 
  -2  11   2        0.03        2.71      6.33 o 
  -1  11   2       69.54       70.42      9.33 o 
   0  11   2        1.74       -4.96      5.59 o 
   1  11   2      134.17      148.05     11.86 o 
 -12   1   3       21.10       12.81      9.17 o 
 -11   1   3        7.57       10.74      9.76 o 
 -10   1   3        9.63        1.29      8.88 o 
  -9   1   3        6.03        2.09      5.81 o 
  -8   1   3     1126.42     1176.18     33.13 o 
  -7   1   3      218.63      256.91     12.81 o 
  -6   1   3      614.18      582.20     13.72 o 
  -5   1   3      825.41      879.43     13.19 o 
  -4   1   3        0.00       -0.52      1.13 o 
  -3   1   3      163.33      151.86      2.53 o 
  -2   1   3      403.01      392.68      4.02 o 
  -1   1   3     1435.20     1310.60     10.50 o 
   0   1   3      734.66      677.29      7.45 o 
   1   1   3      156.62      136.86      2.65 o 
   2   1   3    68471.46    62770.21    612.44 o 
   3   1   3        1.47       -0.74      1.75 o 
   4   1   3      790.58      718.05     11.00 o 
   5   1   3      110.71       84.05      3.09 o 
   6   1   3      335.52      401.25      6.98 o 
   7   1   3       36.14       35.46      2.69 o 
   8   1   3      125.02      125.59      4.54 o 
   9   1   3      131.72      124.80      4.86 o 
  10   1   3       61.06       59.90      4.72 o 
  11   1   3       11.76       13.53      4.97 o 
 -12   2   3       27.69       26.70      5.80 o 
 -11   2   3       21.48       22.10      3.80 o 
 -10   2   3       31.44       28.33      3.45 o 
  -9   2   3        0.27       -5.03      5.03 o 
  -8   2   3       40.62       41.89      7.60 o 
  -7   2   3       70.85       86.06      3.79 o 
  -6   2   3       15.13       24.22      2.30 o 
  -5   2   3        0.75        0.12      1.03 o 
  -4   2   3      207.35      198.71      3.32 o 
  -3   2   3     3190.02     3068.84     29.53 o 
  -2   2   3     4674.87     4499.66     40.12 o 
  -1   2   3     1698.95     1688.27     13.65 o 
   0   2   3      848.60      839.16      9.39 o 
   1   2   3     1934.39     1643.32     14.88 o 
   2   2   3        0.00        2.95      1.38 o 
   3   2   3     4170.27     3904.28     37.93 o 
   4   2   3     1451.49     1520.13     17.65 o 
   5   2   3      938.57     1027.49     13.21 o 
   6   2   3        0.28        0.15      1.88 o 
   7   2   3       19.02       23.42      2.32 o 
   8   2   3        6.23        9.21      2.34 o 
   9   2   3        4.30        5.55      2.76 o 
  10   2   3       15.34       19.75      3.11 o 
  11   2   3        9.70        4.20      3.95 o 
 -12   3   3       39.52       31.84      6.73 o 
 -11   3   3       34.01       36.29      9.72 o 
 -10   3   3       24.40       27.52      4.72 o 
  -9   3   3       96.70       87.76      4.17 o 
  -8   3   3      227.79      232.10      5.94 o 
  -7   3   3      293.43      330.72      6.45 o 
  -6   3   3      371.88      411.12      6.07 o 
  -5   3   3      262.12      247.67      4.59 o 
  -4   3   3      440.59      436.28      6.75 o 
  -3   3   3     1969.20     1999.82     21.73 o 
  -2   3   3     2632.07     2629.22     26.34 o 
  -1   3   3        0.81       -1.19      1.19 o 
   0   3   3      223.42      220.90      4.16 o 
   1   3   3       49.73       48.50      1.99 o 
   2   3   3      576.16      588.94      8.05 o 
   3   3   3      484.41      415.82      6.74 o 
   4   3   3      564.87      544.06      8.56 o 
   5   3   3        0.29        4.14      2.10 o 
   6   3   3      125.90      134.73      4.41 o 
   7   3   3       22.94       22.74      2.70 o 
   8   3   3       33.74       36.10      3.03 o 
   9   3   3       14.29       15.20      3.12 o 
  10   3   3        0.02       -1.92      2.78 o 
 -11   4   3        0.00       -4.37      4.37 o 
 -10   4   3       21.97       22.51      3.98 o 
  -9   4   3       87.54       84.54      5.00 o 
  -8   4   3      137.98      122.25      4.27 o 
  -7   4   3        2.07        1.06      1.89 o 
  -6   4   3      430.06      445.11      7.35 o 
  -5   4   3     1315.29     1370.67     16.77 o 
  -4   4   3      248.97      261.25      5.25 o 
  -3   4   3      567.98      573.53      8.29 o 
  -2   4   3       64.46       74.29      2.99 o 
  -1   4   3       29.16       30.21      2.15 o 
   0   4   3      570.45      608.92      9.27 o 
   1   4   3      837.16      807.34     11.37 o 
   2   4   3      572.11      599.34      8.65 o 
   3   4   3     1414.80     1465.29     16.96 o 
   4   4   3       13.16       16.04      2.31 o 
   5   4   3      407.33      464.75      8.43 o 
   6   4   3       61.96       53.51      3.34 o 
   7   4   3       46.84       46.44      3.55 o 
   8   4   3       22.81       20.97      3.40 o 
   9   4   3       15.64       15.88      3.53 o 
  10   4   3       22.90       14.77      3.71 o 
 -11   5   3        3.24       -1.56      4.64 o 
 -10   5   3      249.84      264.14     11.63 o 
  -9   5   3      469.46      489.36      9.76 o 
  -8   5   3      100.51      103.27      5.85 o 
  -7   5   3       36.91       38.88      3.11 o 
  -6   5   3      940.93      940.97     13.44 o 
  -5   5   3       23.74       19.85      2.58 o 
  -4   5   3       49.50       47.75      2.87 o 
  -3   5   3      140.97      151.32      4.51 o 
  -2   5   3     1970.39     2061.66     24.11 o 
  -1   5   3        0.06       -0.84      1.69 o 
   0   5   3       87.84       82.47      5.04 o 
   1   5   3     1066.36     1152.94     15.25 o 
   2   5   3       70.44       83.89      3.64 o 
   3   5   3      209.47      172.94      6.21 o 
   4   5   3        7.54       12.27      2.39 o 
   5   5   3      331.29      344.63      7.19 o 
   6   5   3       98.15      110.33      4.73 o 
   7   5   3        0.92        1.97      2.65 o 
   8   5   3        0.02       -2.70      3.06 o 
   9   5   3       30.18       21.81      6.05 o 
  10   5   3        4.00        6.71      4.00 o 
 -10   6   3       23.10       20.43      4.41 o 
  -9   6   3      226.18      251.04      8.32 o 
  -8   6   3      780.92      798.33     16.18 o 
  -7   6   3        8.55        2.02      3.57 o 
  -6   6   3      123.23      124.16      4.76 o 
  -5   6   3       41.38       31.94      3.37 o 
  -4   6   3        0.65        1.23      2.34 o 
  -3   6   3       40.81       36.69      3.67 o 
  -2   6   3      445.03      437.14      9.45 o 
  -1   6   3      176.68      180.05      5.59 o 
   0   6   3      103.50      113.81      5.06 o 
   1   6   3      875.14      900.94     13.56 o 
   2   6   3      245.45      275.18      7.47 o 
   3   6   3      216.81      253.59      6.28 o 
   4   6   3        6.81        6.65      2.62 o 
   5   6   3        0.04        1.87      2.48 o 
   6   6   3        3.60       -0.42      2.71 o 
   7   6   3       19.19       21.84      4.09 o 
   8   6   3        1.13       -0.60      3.76 o 
   9   6   3       17.18       14.70      4.50 o 
  -9   7   3      105.39      112.06      6.71 o 
  -8   7   3      275.60      260.09      9.38 o 
  -7   7   3       10.14        9.25      3.92 o 
  -6   7   3      296.73      289.52      8.43 o 
  -5   7   3      442.79      434.69      8.98 o 
  -4   7   3        0.13       -2.95      2.95 o 
  -3   7   3       15.29       11.83      3.24 o 
  -2   7   3        1.30        4.87      3.35 o 
  -1   7   3      585.50      580.64     10.80 o 
   0   7   3        0.00       -2.18      2.80 o 
   1   7   3        0.39       -0.15      2.67 o 
   2   7   3      816.93      858.41     15.01 o 
   3   7   3       68.19       59.72      4.08 o 
   4   7   3       96.76      103.78      4.71 o 
   5   7   3        0.20        1.23      3.39 o 
   6   7   3       34.35       44.02      4.77 o 
   7   7   3       10.23        7.85      4.20 o 
   8   7   3        2.28        4.14      4.35 o 
  -8   8   3       50.08       56.39      5.89 o 
  -7   8   3       42.10       37.12      5.36 o 
  -6   8   3       92.96       86.58      6.16 o 
  -5   8   3      127.41      137.39      7.28 o 
  -4   8   3       22.88       15.26      4.46 o 
  -3   8   3       14.64       15.97      4.40 o 
  -2   8   3        0.14        0.00      3.74 o 
  -1   8   3      164.15      153.79      8.46 o 
   0   8   3       22.56       23.66      4.24 o 
   1   8   3        0.47        2.17      3.20 o 
   2   8   3        0.35        3.24      4.61 o 
   3   8   3       38.20       39.02      4.48 o 
   4   8   3       51.02       56.50      4.83 o 
   5   8   3       12.81       18.58      3.97 o 
   6   8   3       52.56       43.18      5.28 o 
   7   8   3        1.57       -0.60      4.61 o 
  -7   9   3      117.02      133.85      9.16 o 
  -6   9   3      151.88      166.64      9.08 o 
  -5   9   3      635.42      657.42     16.81 o 
  -4   9   3      434.43      478.36     15.91 o 
  -3   9   3      265.25      259.60     11.11 o 
  -2   9   3       15.63       11.45      5.71 o 
  -1   9   3      108.38       96.84      8.99 o 
   0   9   3       11.54       10.78      5.25 o 
   1   9   3        8.91       -3.13      8.06 o 
   2   9   3        9.83       17.21      5.76 o 
   3   9   3      180.38      179.53     10.94 o 
   4   9   3       10.28        2.83      4.31 o 
   5   9   3      148.45      135.28      9.05 o 
   6   9   3        5.09        7.16      9.76 o 
  -5  10   3       12.94        7.52      5.85 o 
  -4  10   3       15.18       14.54      6.81 o 
  -3  10   3       45.85       61.10      8.26 o 
  -2  10   3       41.78       29.09      8.06 o 
  -1  10   3       18.28       17.98      8.10 o 
   0  10   3        8.28       -0.99      4.98 o 
   1  10   3        0.50       -0.05      5.37 o 
   2  10   3       43.13       31.45      7.15 o 
   3  10   3        9.29       -3.04      4.56 o 
   4  10   3        9.56       12.40      6.99 o 
  -1  11   3        4.38        3.16      6.17 o 
   0  11   3        1.00       -2.55      5.44 o 
 -12   0   4      184.95      170.89     22.21 o 
 -11   0   4      156.78      186.56     21.27 o 
 -10   0   4        0.81       -6.55      6.55 o 
  -9   0   4      127.27      104.52     14.99 o 
  -8   0   4      421.28      389.05     23.90 o 
  -7   0   4      172.85      158.20     14.38 o 
  -6   0   4       53.63       53.14      8.58 o 
  -5   0   4       10.50       29.55      5.81 o 
  -4   0   4      105.66      102.19      4.92 o 
  -3   0   4      303.12      279.24      5.24 o 
  -2   0   4     1654.77     1528.40     20.45 o 
  -1   0   4     6109.76     5680.02     64.66 o 
   0   0   4    15064.95    14085.29    174.53 o 
   1   0   4     3312.76     3235.03     38.38 o 
   2   0   4     4949.76     5055.70     65.13 o 
   3   0   4       70.50       75.23      3.66 o 
   4   0   4       96.89       78.07      4.80 o 
   5   0   4      252.99      232.88     10.20 o 
   6   0   4      230.11      267.74     11.32 o 
   7   0   4       25.77       23.58      3.74 o 
   8   0   4      298.99      300.09     10.51 o 
   9   0   4      266.74      288.17     11.01 o 
  10   0   4        3.10        2.26      4.64 o 
  11   0   4        2.42       -4.43      4.43 o 
 -12   1   4        1.32        7.90      7.73 o 
 -11   1   4        0.15       -6.39      6.39 o 
 -10   1   4       42.37       46.54      8.64 o 
  -9   1   4       71.13       80.69     18.97 o 
  -8   1   4       68.11       78.69     12.59 o 
  -7   1   4       20.97       16.93      5.13 o 
  -6   1   4     4704.96     4911.66     81.65 o 
  -5   1   4      177.26      172.08      3.63 o 
  -4   1   4      246.34      194.26      3.26 o 
  -3   1   4     1992.26     1962.21     19.17 o 
  -2   1   4     1784.75     1633.16     15.44 o 
  -1   1   4      622.73      638.10      6.01 o 
   0   1   4     2306.83     2310.05     21.99 o 
   1   1   4    15781.35    15135.45    115.46 o 
   2   1   4        9.19        9.83      1.83 o 
   3   1   4     1225.86     1149.50     14.10 o 
   4   1   4     2276.47     2143.20     25.53 o 
   5   1   4      444.01      426.33      7.38 o 
   6   1   4      487.01      458.33      8.03 o 
   7   1   4       38.34       40.28      3.05 o 
   8   1   4       46.31       45.28      3.32 o 
   9   1   4        0.54       -0.77      2.81 o 
  10   1   4       16.69       13.25      3.17 o 
  11   1   4       74.17       81.52      5.89 o 
 -12   2   4        0.51        2.85      3.73 o 
 -11   2   4       32.35       35.44      3.69 o 
 -10   2   4        3.94       -0.82      8.61 o 
  -9   2   4       50.41       39.59     14.31 o 
  -8   2   4       71.93       71.25      8.62 o 
  -7   2   4      303.15      278.83      6.58 o 
  -6   2   4      364.31      392.97      6.29 o 
  -5   2   4     1170.74     1301.52     12.94 o 
  -4   2   4      143.11      150.23      4.20 o 
  -3   2   4     3931.44     4029.48     36.08 o 
  -2   2   4      584.86      589.91      7.27 o 
  -1   2   4      623.33      649.02      6.35 o 
   0   2   4      551.29      494.94      8.40 o 
   1   2   4     8193.99     7901.02     66.62 o 
   2   2   4     2455.96     2358.88     25.91 o 
   3   2   4       75.43       76.48      3.17 o 
   4   2   4      963.58      978.08     13.87 o 
   5   2   4     6089.58     6070.29     77.63 o 
   6   2   4       72.57       58.90      3.54 o 
   7   2   4        1.65       -1.17      2.03 o 
   8   2   4       18.93       16.23      3.10 o 
   9   2   4       95.70      102.57      5.05 o 
  10   2   4        1.37        5.20      3.18 o 
 -12   3   4       11.22        9.27      5.54 o 
 -11   3   4        0.09       -2.17      3.95 o 
 -10   3   4        5.24        3.72      3.61 o 
  -9   3   4       34.46       34.04      2.94 o 
  -8   3   4       50.12       56.49      3.15 o 
  -7   3   4       34.03       45.78      2.92 o 
  -6   3   4      283.35      292.89      4.77 o 
  -5   3   4      771.60      823.91      9.60 o 
  -4   3   4       96.08       74.42      2.43 o 
  -3   3   4      237.46      179.97      3.92 o 
  -2   3   4     3718.87     3757.81     36.67 o 
  -1   3   4      104.29       94.27      2.67 o 
   0   3   4      979.34      902.28      9.82 o 
   1   3   4      215.68      213.87      4.46 o 
   2   3   4       91.81       77.60      2.75 o 
   3   3   4        8.53        1.45      1.69 o 
   4   3   4     1728.76     1754.10     19.58 o 
   5   3   4     2077.94     2062.75     24.01 o 
   6   3   4      768.82      772.37     12.11 o 
   7   3   4       25.32       32.79      3.01 o 
   8   3   4       10.72        8.04      2.95 o 
   9   3   4        0.89        2.47      4.37 o 
  10   3   4        9.67        5.09      4.10 o 
 -11   4   4       17.09       17.40      3.70 o 
 -10   4   4       37.45       32.88      3.77 o 
  -9   4   4      138.21      132.50      7.42 o 
  -8   4   4        0.34       -0.84      1.98 o 
  -7   4   4      107.38      115.64      3.70 o 
  -6   4   4      467.28      539.31      8.23 o 
  -5   4   4      753.63      869.05     11.05 o 
  -4   4   4       25.36       26.32      2.17 o 
  -3   4   4      910.58      895.33     11.40 o 
  -2   4   4      900.63      842.36     11.00 o 
  -1   4   4       52.96       64.28      3.51 o 
   0   4   4      142.95      129.62      5.61 o 
   1   4   4        1.86       -0.67      1.43 o 
   2   4   4      100.16      114.61      3.68 o 
   3   4   4      235.21      306.55      6.05 o 
   4   4   4      326.07      354.52      6.97 o 
   5   4   4      414.12      456.84      9.09 o 
   6   4   4        1.09       -0.85      2.25 o 
   7   4   4       20.78       18.13      3.01 o 
   8   4   4       31.58       32.37      4.05 o 
   9   4   4       13.16       13.18      3.59 o 
  10   4   4        0.08       -0.04      5.58 o 
 -11   5   4       31.77       26.82      5.54 o 
 -10   5   4      163.31      169.20      8.10 o 
  -9   5   4      292.52      309.69      7.82 o 
  -8   5   4      258.48      273.34      6.51 o 
  -7   5   4       93.88       86.63      3.79 o 
  -6   5   4      142.33      163.05      4.74 o 
  -5   5   4      132.14      143.46      4.32 o 
  -4   5   4      195.28      182.64      6.25 o 
  -3   5   4      151.92      134.21      4.32 o 
  -2   5   4       17.30       14.19      2.53 o 
  -1   5   4      167.94      181.57      5.28 o 
   0   5   4      110.83      108.04      5.08 o 
   1   5   4      825.35      851.42     12.45 o 
   2   5   4       24.88       25.35      2.58 o 
   3   5   4      249.00      261.41      6.51 o 
   4   5   4       18.72       35.91      3.01 o 
   5   5   4        9.87        7.98      2.52 o 
   6   5   4       24.88       17.84      2.78 o 
   7   5   4       72.31       75.73      4.79 o 
   8   5   4        5.19       -2.65      3.57 o 
   9   5   4       16.16       13.72      4.44 o 
 -10   6   4        0.14        1.49      3.38 o 
  -9   6   4       82.80       86.27      5.36 o 
  -8   6   4      352.04      355.55      9.72 o 
  -7   6   4     1540.88     1509.09     18.62 o 
  -6   6   4      618.97      584.86      9.39 o 
  -5   6   4      697.68      694.94     10.92 o 
  -4   6   4        1.04        1.21      2.31 o 
  -3   6   4      178.31      171.93      5.61 o 
  -2   6   4      172.21      184.47      5.88 o 
  -1   6   4      112.88      123.40      5.38 o 
   0   6   4      169.74      176.27      6.11 o 
   1   6   4     1396.92     1472.50     24.17 o 
   2   6   4       57.73       74.98      3.86 o 
   3   6   4      196.23      211.07      7.10 o 
   4   6   4      180.96      185.83      5.87 o 
   5   6   4      378.55      390.71      8.72 o 
   6   6   4       29.70       30.93      3.93 o 
   7   6   4        1.14       -3.19      3.19 o 
   8   6   4       85.68       86.39      6.46 o 
   9   6   4        0.83        1.02      4.28 o 
  -9   7   4      112.58      121.81      7.46 o 
  -8   7   4      176.07      181.25      7.88 o 
  -7   7   4      137.79      144.97      6.79 o 
  -6   7   4      274.63      267.60      8.28 o 
  -5   7   4       22.86       24.20      3.50 o 
  -4   7   4        0.20       -2.92      2.92 o 
  -3   7   4      329.29      340.92     10.83 o 
  -2   7   4        3.82        4.17      3.34 o 
  -1   7   4      114.70      117.77      6.26 o 
   0   7   4       10.27       16.22      3.51 o 
   1   7   4       19.42       16.49      4.22 o 
   2   7   4       15.83       10.81      2.91 o 
   3   7   4       19.21       18.81      3.21 o 
   4   7   4       23.78       29.71      3.82 o 
   5   7   4       41.07       38.47      4.23 o 
   6   7   4       20.76       23.04      4.12 o 
   7   7   4       81.68       86.26      6.62 o 
   8   7   4       12.05       13.86      4.95 o 
  -8   8   4       62.06       61.28      6.69 o 
  -7   8   4        8.13        1.93      4.18 o 
  -6   8   4       67.30       66.25      5.81 o 
  -5   8   4       93.22       79.09      5.68 o 
  -4   8   4       88.22       92.79      6.45 o 
  -3   8   4       88.05       86.81      6.26 o 
  -2   8   4       31.93       24.51      4.64 o 
  -1   8   4     1054.28      997.49     28.10 o 
   0   8   4       51.13       39.82      4.68 o 
   1   8   4       32.62       25.16      6.40 o 
   2   8   4      104.29       98.47      6.57 o 
   3   8   4       33.60       49.40      4.62 o 
   4   8   4       38.21       37.82      4.34 o 
   5   8   4      250.83      220.83      7.81 o 
   6   8   4       15.39       24.31      5.84 o 
   7   8   4        0.00        5.35      5.93 o 
  -7   9   4        0.63       -3.21      4.65 o 
  -6   9   4      137.06      125.90      8.26 o 
  -5   9   4      343.57      343.88     15.73 o 
  -4   9   4      173.36      197.09     10.00 o 
  -3   9   4       75.10       50.75      9.32 o 
  -2   9   4        1.28        8.56      6.33 o 
  -1   9   4       22.18       16.18      6.49 o 
   0   9   4        0.36       -4.47      4.85 o 
   1   9   4       13.73       11.22      5.41 o 
   2   9   4        0.11       -1.15      4.86 o 
   3   9   4       69.17       75.29      6.43 o 
   4   9   4       20.35        9.31      5.80 o 
   5   9   4      121.28      111.13     16.71 o 
   6   9   4       18.91       10.88     15.02 o 
  -5  10   4      114.50      122.84     11.18 o 
  -4  10   4       42.26       43.62     11.57 o 
  -3  10   4      182.94      170.51     12.70 o 
  -2  10   4       73.63       66.60      8.59 o 
  -1  10   4        7.95        4.04      5.68 o 
   0  10   4        5.11        6.98      6.36 o 
   1  10   4        0.92       -1.71      5.09 o 
   2  10   4       15.93        3.15      5.72 o 
   3  10   4        9.73        0.37      6.11 o 
   4  10   4       18.33       32.00     10.04 o 
 -12   1   5       30.83       25.83      9.12 o 
 -11   1   5       45.82       45.74      9.49 o 
 -10   1   5        0.35       10.82      6.56 o 
  -9   1   5       73.07       76.90      9.52 o 
  -8   1   5       93.85       88.52      9.16 o 
  -7   1   5        1.11        2.02      4.05 o 
  -6   1   5     2312.71     2363.32     42.34 o 
  -5   1   5        7.73       11.17      1.48 o 
  -4   1   5      542.35      493.07      5.64 o 
  -3   1   5     2539.67     2244.08     19.78 o 
  -2   1   5       23.80       29.07      1.65 o 
  -1   1   5      138.95      134.79      2.66 o 
   0   1   5        0.72       -0.06      0.91 o 
   1   1   5      451.32      497.71      6.18 o 
   2   1   5      857.42      805.59     10.92 o 
   3   1   5     1874.48     1807.98     20.97 o 
   4   1   5     2667.31     2743.94     30.28 o 
   5   1   5     1087.13      978.06     13.40 o 
   6   1   5       11.21        7.89      2.89 o 
   7   1   5       86.65       79.11      3.96 o 
   8   1   5        7.08       11.09      3.24 o 
   9   1   5        1.68        1.81      3.14 o 
  10   1   5       15.14       16.65      5.34 o 
 -12   2   5        0.11        4.62      7.69 o 
 -11   2   5       33.80       34.20      8.25 o 
 -10   2   5        0.01       -1.85      6.21 o 
  -9   2   5        5.75       10.66      5.86 o 
  -8   2   5        5.55       -4.36      4.36 o 
  -7   2   5      326.15      323.94      7.27 o 
  -6   2   5      646.39      755.05      9.41 o 
  -5   2   5     1032.09     1020.12     10.69 o 
  -4   2   5       47.87       39.45      2.00 o 
  -3   2   5     1366.44     1409.90     15.60 o 
  -2   2   5        4.58       -0.08      1.27 o 
  -1   2   5     3379.13     3321.26     29.06 o 
   0   2   5      639.02      646.89      8.39 o 
   1   2   5      344.12      329.16      4.81 o 
   2   2   5      111.58       92.11      3.46 o 
   3   2   5        3.72        5.99      2.00 o 
   4   2   5     7610.83     7553.05     76.81 o 
   5   2   5      911.91      986.31     14.75 o 
   6   2   5      292.53      272.47      7.15 o 
   7   2   5      135.54      136.29      4.70 o 
   8   2   5        1.02        2.27      3.26 o 
   9   2   5        3.69        7.20      3.51 o 
  10   2   5       20.41       19.50      4.61 o 
 -12   3   5       92.91      102.09      6.93 o 
 -11   3   5        1.41        1.87      3.65 o 
 -10   3   5       37.02       39.53      5.42 o 
  -9   3   5      113.07      109.76      4.24 o 
  -8   3   5      145.92      158.25      4.73 o 
  -7   3   5        0.61        0.65      2.01 o 
  -6   3   5      424.09      481.53      6.57 o 
  -5   3   5     2305.41     2510.37     22.88 o 
  -4   3   5     1296.53     1365.09     14.24 o 
  -3   3   5     2821.76     3012.12     29.81 o 
  -2   3   5      155.38      133.42      3.62 o 
  -1   3   5        7.92       12.12      1.62 o 
   0   3   5      979.95      997.89     12.96 o 
   1   3   5      495.31      452.12      7.20 o 
   2   3   5        0.28        0.89      1.81 o 
   3   3   5      698.71      800.89     11.83 o 
   4   3   5      647.16      648.02     11.54 o 
   5   3   5       93.17      101.71      4.41 o 
   6   3   5        7.85        3.26      2.49 o 
   7   3   5        0.94        2.61      2.40 o 
   8   3   5        0.68       -2.88      3.01 o 
   9   3   5       14.37       13.92      4.56 o 
  10   3   5       23.31       13.40      4.65 o 
 -11   4   5       38.76       44.32      6.07 o 
 -10   4   5        2.58        5.54      2.94 o 
  -9   4   5      157.86      161.65      6.13 o 
  -8   4   5      414.43      433.95      9.21 o 
  -7   4   5        5.30        0.89      1.90 o 
  -6   4   5     1466.03     1463.06     15.75 o 
  -5   4   5      670.73      797.73     10.50 o 
  -4   4   5       18.51       15.86      2.06 o 
  -3   4   5      217.96      182.56      4.60 o 
  -2   4   5      879.95      880.00     11.50 o 
  -1   4   5      656.44      641.74      9.79 o 
   0   4   5       45.22       54.14      2.50 o 
   1   4   5      208.45      207.92      5.80 o 
   2   4   5      112.39      109.21      4.55 o 
   3   4   5       73.28       88.74      3.55 o 
   4   4   5      723.62      754.51     11.01 o 
   5   4   5       42.43       49.74      3.40 o 
   6   4   5       99.09       95.86      4.60 o 
   7   4   5       12.60        9.58      3.13 o 
   8   4   5       13.39        6.27      4.14 o 
   9   4   5       69.07       70.08      5.60 o 
 -11   5   5        0.51       -0.03      3.79 o 
 -10   5   5      259.93      262.57      8.88 o 
  -9   5   5      193.13      198.49      6.26 o 
  -8   5   5       25.66       23.06      2.91 o 
  -7   5   5        0.21        4.55      2.18 o 
  -6   5   5       21.14       18.92      2.48 o 
  -5   5   5        0.80        6.80      2.26 o 
  -4   5   5      537.91      590.59      9.37 o 
  -3   5   5     1354.37     1334.49     16.33 o 
  -2   5   5     1165.76     1235.67     16.38 o 
  -1   5   5       19.62       27.72      2.76 o 
   0   5   5      110.06      115.89      4.34 o 
   1   5   5        1.33        1.53      2.06 o 
   2   5   5      766.43      825.98     14.86 o 
   3   5   5       12.59       12.37      2.35 o 
   4   5   5        3.64        0.96      2.36 o 
   5   5   5       11.06        9.30      2.61 o 
   6   5   5        0.28       -2.57      2.57 o 
   7   5   5       30.34       23.82      4.09 o 
   8   5   5       10.54       13.79      4.73 o 
   9   5   5        8.33        7.12      4.68 o 
 -10   6   5       24.59       25.88      6.60 o 
  -9   6   5        7.47        3.36      2.83 o 
  -8   6   5       60.99       53.32      4.15 o 
  -7   6   5     1134.95     1101.16     14.88 o 
  -6   6   5      158.27      152.12      5.16 o 
  -5   6   5      206.08      210.84      8.19 o 
  -4   6   5       17.13       13.32      2.76 o 
  -3   6   5      673.96      730.21     12.02 o 
  -2   6   5       38.06       44.76      4.11 o 
  -1   6   5      107.68       95.29      4.58 o 
   0   6   5      663.54      688.10     12.46 o 
   1   6   5      514.64      533.04     10.83 o 
   2   6   5       21.68       26.16      2.81 o 
   3   6   5      237.13      253.09      8.35 o 
   4   6   5      156.97      156.68      6.41 o 
   5   6   5       12.79       14.49      3.24 o 
   6   6   5        0.37       -2.94      2.94 o 
   7   6   5       60.69       67.98      8.49 o 
   8   6   5        5.64       10.60      4.40 o 
  -9   7   5       97.60       93.10      6.21 o 
  -8   7   5      108.31      123.53      6.87 o 
  -7   7   5        1.27        9.62      3.57 o 
  -6   7   5     1642.90     1633.11     24.68 o 
  -5   7   5       24.01       25.77      3.63 o 
  -4   7   5       63.11       72.04      4.68 o 
  -3   7   5        7.46       10.77      3.91 o 
  -2   7   5        1.48       -3.34      3.34 o 
  -1   7   5       70.93       82.33      5.79 o 
   0   7   5        0.46        2.47      3.23 o 
   1   7   5        3.33        1.93      2.64 o 
   2   7   5       15.61       13.38      2.93 o 
   3   7   5      100.96       95.84      4.86 o 
   4   7   5      282.37      295.83      8.72 o 
   5   7   5       40.41       44.98      4.31 o 
   6   7   5       52.46       54.50      5.15 o 
   7   7   5        5.26        3.05      5.53 o 
   8   7   5       67.34       62.24      8.68 o 
  -8   8   5       24.97       23.93      5.22 o 
  -7   8   5       84.57       73.84      7.59 o 
  -6   8   5      649.66      670.72     15.33 o 
  -5   8   5        0.42       -1.26      4.12 o 
  -4   8   5      808.08      812.63     23.47 o 
  -3   8   5      174.28      170.72      8.05 o 
  -2   8   5      344.37      369.77     12.39 o 
  -1   8   5      233.94      264.51     10.85 o 
   0   8   5        0.00        3.52      4.60 o 
   1   8   5      100.98      105.38      8.92 o 
   2   8   5       12.85       15.22      3.56 o 
   3   8   5       35.76       37.19      4.14 o 
   4   8   5       10.47       13.93      4.50 o 
   5   8   5       14.32       17.66      4.67 o 
   6   8   5      179.71      175.60     15.08 o 
   7   8   5       16.92       26.13     12.29 o 
  -7   9   5      131.70      141.68     11.34 o 
  -6   9   5       84.61       84.29      7.36 o 
  -5   9   5      359.78      405.81     15.03 o 
  -4   9   5        0.01        2.70      4.70 o 
  -3   9   5      443.28      461.19     15.73 o 
  -2   9   5      136.68      135.47     10.12 o 
  -1   9   5       48.08       46.75      7.28 o 
   0   9   5       14.55        7.16      5.89 o 
   1   9   5        4.53        5.58      5.89 o 
   2   9   5        0.69       -4.72      4.72 o 
   3   9   5       68.90       77.93     12.08 o 
   4   9   5       60.26       56.77      8.14 o 
   5   9   5      101.06       97.02     11.22 o 
  -5  10   5        6.47        8.58      6.88 o 
  -4  10   5        4.81        2.36      6.49 o 
  -3  10   5      232.18      226.39     12.97 o 
  -2  10   5        0.01       -0.11      5.25 o 
  -1  10   5       54.83       47.75      7.76 o 
   0  10   5       60.92       65.17      8.72 o 
   1  10   5       18.71       21.64      6.56 o 
   2  10   5        4.97        7.49      5.81 o 
   3  10   5        9.23       -1.68      5.46 o 
 -12   0   6        0.48       -8.30      8.30 o 
 -11   0   6        0.03        8.58      9.79 o 
 -10   0   6       83.57       77.04     14.72 o 
  -9   0   6      141.19      141.12     16.61 o 
  -8   0   6      229.76      226.46     18.10 o 
  -7   0   6      195.02      206.95     16.47 o 
  -6   0   6     1826.85     1835.09     40.92 o 
  -5   0   6      189.12      188.14      4.89 o 
  -4   0   6      836.47      982.32     12.69 o 
  -3   0   6       57.00       49.39      2.98 o 
  -2   0   6       65.79       68.08      3.57 o 
  -1   0   6        0.40       -0.45      1.79 o 
   0   0   6       30.78       26.33      2.67 o 
   1   0   6     3324.73     3194.10     42.50 o 
   2   0   6      112.02      103.66      4.62 o 
   3   0   6      782.67      809.34     19.07 o 
   4   0   6     2601.66     2445.35     39.49 o 
   5   0   6       27.54       47.12      4.73 o 
   6   0   6        0.34        1.23      2.72 o 
   7   0   6      218.93      202.88      8.57 o 
   8   0   6       77.56       50.15      6.51 o 
   9   0   6        1.09        4.96      5.41 o 
  10   0   6       51.84       54.98      8.20 o 
 -12   1   6       61.39       58.74     11.14 o 
 -11   1   6       90.79       78.93     10.97 o 
 -10   1   6       42.11       41.40      8.57 o 
  -9   1   6       40.01       43.78      7.73 o 
  -8   1   6       51.36       35.68      6.90 o 
  -7   1   6        7.80       16.45      4.97 o 
  -6   1   6      768.80      827.10     11.81 o 
  -5   1   6       80.56       84.75      2.59 o 
  -4   1   6        1.09        0.64      0.98 o 
  -3   1   6     1074.52      964.76     10.89 o 
  -2   1   6       37.86       46.74      2.02 o 
  -1   1   6      970.75     1022.40     10.10 o 
   0   1   6      277.92      298.57      5.27 o 
   1   1   6      520.05      492.74      6.96 o 
   2   1   6       31.07       34.69      2.56 o 
   3   1   6     5409.52     5538.30     59.61 o 
   4   1   6      100.85       95.76      4.04 o 
   5   1   6      276.01      237.11      5.85 o 
   6   1   6      253.61      253.81      7.69 o 
   7   1   6        3.36        2.68      2.61 o 
   8   1   6       53.56       47.21      4.56 o 
   9   1   6        0.00       -3.76      3.76 o 
  10   1   6        1.63        0.22      3.89 o 
 -12   2   6        4.59        8.11      8.64 o 
 -11   2   6        5.17       13.37      6.99 o 
 -10   2   6       15.79        7.22      5.99 o 
  -9   2   6        3.28        3.19      5.39 o 
  -8   2   6       22.12       23.28      8.37 o 
  -7   2   6       79.60       70.18      2.66 o 
  -6   2   6       64.96       75.32      3.00 o 
  -5   2   6      643.75      757.75      8.65 o 
  -4   2   6     4273.11     4180.22     37.75 o 
  -3   2   6     3384.14     3210.80     33.34 o 
  -2   2   6      104.86      111.92      3.11 o 
  -1   2   6      493.09      460.50      6.02 o 
   0   2   6      577.75      523.07      6.97 o 
   1   2   6     1218.38     1239.01     13.78 o 
   2   2   6      136.87      126.53      4.15 o 
   3   2   6      203.63      178.06      5.15 o 
   4   2   6     7220.29     6758.52     69.69 o 
   5   2   6       55.64       56.11      3.96 o 
   6   2   6      460.31      447.51      9.56 o 
   7   2   6      139.75      157.49      5.95 o 
   8   2   6     1003.47      987.73     18.86 o 
   9   2   6       16.67       13.38      4.52 o 
  10   2   6       14.93       12.60      4.53 o 
 -12   3   6       30.64       35.47      9.07 o 
 -11   3   6       72.39       78.56      5.62 o 
 -10   3   6      108.13      113.64      5.97 o 
  -9   3   6        4.05        3.52      2.25 o 
  -8   3   6        7.77        7.85      2.29 o 
  -7   3   6      214.19      209.42      4.91 o 
  -6   3   6      250.53      264.04      4.78 o 
  -5   3   6      121.83      121.47      3.11 o 
  -4   3   6       22.43       24.37      1.93 o 
  -3   3   6     1445.57     1664.50     17.07 o 
  -2   3   6        2.84        3.84      1.55 o 
  -1   3   6      370.55      344.11      7.12 o 
   0   3   6      358.58      402.20      7.72 o 
   1   3   6       50.15       59.14      2.95 o 
   2   3   6      392.19      426.13      8.53 o 
   3   3   6     2797.27     2574.30     29.59 o 
   4   3   6      874.61      875.68     13.31 o 
   5   3   6      638.34      641.85     12.44 o 
   6   3   6      394.22      400.70      9.37 o 
   7   3   6      798.61      820.13     13.65 o 
   8   3   6       16.94       17.90      4.11 o 
   9   3   6       11.17        8.64      4.41 o 
 -11   4   6        6.36        8.81      4.83 o 
 -10   4   6        1.03        3.84      2.89 o 
  -9   4   6      122.17      119.56      5.46 o 
  -8   4   6       57.45       59.57      5.24 o 
  -7   4   6       81.13       84.86      2.95 o 
  -6   4   6      755.01      749.08      9.27 o 
  -5   4   6        2.99        2.14      1.72 o 
  -4   4   6     2000.42     2040.58     23.36 o 
  -3   4   6      467.44      491.06      7.92 o 
  -2   4   6       30.21       29.03      2.77 o 
  -1   4   6      188.14      176.01      4.95 o 
   0   4   6      159.50      206.11      5.88 o 
   1   4   6      412.89      470.24      9.14 o 
   2   4   6        4.37        4.23      2.87 o 
   3   4   6       21.21       16.87      2.99 o 
   4   4   6      246.81      258.83      7.04 o 
   5   4   6      170.22      174.12      6.01 o 
   6   4   6      100.57       95.55      5.03 o 
   7   4   6      187.76      180.14      8.10 o 
   8   4   6       19.91       14.03      4.58 o 
   9   4   6        4.00        2.41      3.80 o 
 -11   5   6       55.74       53.38      5.37 o 
 -10   5   6        3.05       -3.19      3.19 o 
  -9   5   6       62.92       68.63      5.29 o 
  -8   5   6        5.95        5.09      2.31 o 
  -7   5   6        8.66        2.74      2.19 o 
  -6   5   6      287.42      290.83      6.34 o 
  -5   5   6      587.55      579.52      8.86 o 
  -4   5   6      707.31      716.67     10.70 o 
  -3   5   6        0.92        6.38      2.39 o 
  -2   5   6       23.04       34.30      3.43 o 
  -1   5   6        0.11        0.66      2.01 o 
   0   5   6        3.15        1.06      1.88 o 
   1   5   6      306.41      346.02      8.20 o 
   2   5   6      175.00      217.09      7.23 o 
   3   5   6       13.02       17.55      3.22 o 
   4   5   6       53.08       60.24      4.55 o 
   5   5   6       20.99       19.95      3.47 o 
   6   5   6        3.30        2.94      3.63 o 
   7   5   6       10.70        8.55      4.20 o 
   8   5   6       11.47       17.69      5.27 o 
   9   5   6        1.86       -6.38      6.38 o 
 -10   6   6       15.67        3.64      4.02 o 
  -9   6   6       51.18       51.39      3.81 o 
  -8   6   6      106.00      108.18      5.14 o 
  -7   6   6      778.39      810.91     12.92 o 
  -6   6   6      951.43      959.28     12.98 o 
  -5   6   6      186.08      181.53      5.96 o 
  -4   6   6      119.26      117.12      4.75 o 
  -3   6   6       47.91       49.38      3.87 o 
  -2   6   6      129.76      147.63      6.46 o 
  -1   6   6       36.15       30.74      3.67 o 
   0   6   6       96.72       84.94      5.52 o 
   1   6   6       27.65       17.95      3.04 o 
   2   6   6       98.59      127.63      6.44 o 
   3   6   6       82.48       82.55      5.69 o 
   4   6   6        0.29        0.18      2.77 o 
   5   6   6        9.16        6.45      3.62 o 
   6   6   6       42.11       46.89      5.25 o 
   7   6   6       57.97       58.59      7.00 o 
   8   6   6       40.79       43.84      6.87 o 
  -9   7   6       65.77       56.33      5.07 o 
  -8   7   6        4.40        3.33      3.95 o 
  -7   7   6      138.61      155.72      6.53 o 
  -6   7   6      828.89      834.85     14.13 o 
  -5   7   6      816.47      813.35     16.13 o 
  -4   7   6      314.05      313.59      8.22 o 
  -3   7   6       42.17       49.03      5.15 o 
  -2   7   6      168.11      174.57      8.32 o 
  -1   7   6       56.80       60.35      4.85 o 
   0   7   6        4.51        3.02      3.20 o 
   1   7   6      319.11      300.49      7.22 o 
   2   7   6        2.19        2.85      3.29 o 
   3   7   6      233.37      222.95      8.77 o 
   4   7   6       56.77       52.21      7.59 o 
   5   7   6        3.33        5.26      4.24 o 
   6   7   6        5.95       -2.34      4.50 o 
   7   7   6       70.53       81.01      9.61 o 
  -8   8   6      235.40      231.16      9.54 o 
  -7   8   6      399.16      390.72     12.74 o 
  -6   8   6       25.85       17.14      6.17 o 
  -5   8   6      222.21      229.19     10.60 o 
  -4   8   6        5.17       -3.15      4.33 o 
  -3   8   6     2215.96     2232.76     37.24 o 
  -2   8   6      325.79      347.75     15.45 o 
  -1   8   6       52.41       56.68      8.65 o 
   0   8   6       16.70       18.15      6.09 o 
   1   8   6      108.65      123.34     12.32 o 
   2   8   6        8.11        6.65      5.29 o 
   3   8   6       63.16       62.38      7.70 o 
   4   8   6      112.00       93.53     11.37 o 
   5   8   6      108.30      115.67     14.65 o 
   6   8   6        4.12       -6.52      7.00 o 
  -7   9   6        0.78       -4.90      4.90 o 
  -6   9   6       22.92        9.57      5.52 o 
  -5   9   6       10.35        6.37      5.45 o 
  -4   9   6        9.81       12.83      5.39 o 
  -3   9   6      354.51      366.80     15.30 o 
  -2   9   6       23.64       21.71      6.50 o 
  -1   9   6       29.15       22.92      8.47 o 
   0   9   6       70.63       67.56     12.94 o 
   1   9   6       23.73       17.58      6.22 o 
   2   9   6        0.04       -4.39      4.39 o 
   3   9   6       44.53       50.91      7.77 o 
   4   9   6       56.72       50.01      9.80 o 
   5   9   6       27.01       21.89      8.06 o 
  -5  10   6       70.15       71.61     10.04 o 
  -4  10   6        1.65        3.52      6.57 o 
  -3  10   6       72.58       74.85      9.20 o 
  -2  10   6       10.12        2.17      5.75 o 
  -1  10   6      189.13      195.67     19.38 o 
   0  10   6       43.65       42.24      8.00 o 
   1  10   6        5.60       10.14      7.39 o 
   2  10   6        4.24        4.44      5.71 o 
   3  10   6        0.97        6.01      6.68 o 
 -12   1   7       15.02       20.81      7.82 o 
 -11   1   7      125.51      149.38     13.76 o 
 -10   1   7      110.21       97.33     11.19 o 
  -9   1   7      157.32      171.85     12.48 o 
  -8   1   7        0.19       -3.82      6.31 o 
  -7   1   7      112.21      140.17      6.81 o 
  -6   1   7       23.17       19.57      1.66 o 
  -5   1   7        7.05        8.46      1.33 o 
  -4   1   7      818.93      930.80      9.77 o 
  -3   1   7      265.76      261.12      4.93 o 
  -2   1   7        1.07        1.05      1.40 o 
  -1   1   7      620.11      644.52      7.86 o 
   0   1   7     1416.24     1475.11     17.73 o 
   1   1   7      303.93      306.33      5.53 o 
   2   1   7     1752.18     1615.94     19.77 o 
   3   1   7       36.89       20.99      2.77 o 
   4   1   7      588.39      606.14     10.43 o 
   5   1   7        2.97        2.33      2.51 o 
   6   1   7       29.74       33.06      3.53 o 
   7   1   7       19.23       15.84      3.17 o 
   8   1   7        6.66        3.82      4.06 o 
   9   1   7       11.36        6.00      4.29 o 
  10   1   7        8.25        7.87      6.15 o 
 -12   2   7       15.84        3.59      7.46 o 
 -11   2   7       61.81       78.30     11.36 o 
 -10   2   7       27.44       29.06      7.30 o 
  -9   2   7       20.51       14.18     13.03 o 
  -8   2   7      247.46      252.22      9.01 o 
  -7   2   7       84.92       81.18      3.04 o 
  -6   2   7        1.81       -0.85      1.21 o 
  -5   2   7        0.05       -1.21      1.21 o 
  -4   2   7     3149.15     3495.44     32.29 o 
  -3   2   7      124.21      123.40      4.45 o 
  -2   2   7       49.27       52.64      2.40 o 
  -1   2   7     1415.36     1497.45     14.33 o 
   0   2   7     1019.62     1019.72     14.24 o 
   1   2   7       14.64       25.74      2.66 o 
   2   2   7       67.61       66.65      3.51 o 
   3   2   7     1595.60     1544.86     19.65 o 
   4   2   7      567.49      539.10      9.94 o 
   5   2   7        5.45        7.54      2.81 o 
   6   2   7     1581.11     1483.62     25.98 o 
   7   2   7       46.90       50.24      3.90 o 
   8   2   7        0.07        2.66      3.99 o 
   9   2   7        7.63       13.43      4.79 o 
 -12   3   7        0.42        2.69      3.83 o 
 -11   3   7      173.28      183.63      8.00 o 
 -10   3   7       19.23       18.03      3.81 o 
  -9   3   7      210.03      226.89      5.91 o 
  -8   3   7        2.14       -0.49      2.70 o 
  -7   3   7        6.81        7.42      1.63 o 
  -6   3   7       32.44       29.04      2.04 o 
  -5   3   7     1973.39     1955.94     19.53 o 
  -4   3   7     2027.90     2340.16     24.19 o 
  -3   3   7    14046.12    14953.80    138.12 o 
  -2   3   7      403.12      434.86      7.02 o 
  -1   3   7      870.64      859.96     14.22 o 
   0   3   7        8.90        6.14      2.30 o 
   1   3   7      121.02      111.71      4.13 o 
   2   3   7       44.93       61.34      3.89 o 
   3   3   7      788.80      818.18     14.63 o 
   4   3   7       78.19       90.48      4.51 o 
   5   3   7      255.90      289.27      8.34 o 
   6   3   7       28.25       18.04      3.55 o 
   7   3   7      432.95      399.41     10.77 o 
   8   3   7       12.94       19.20      4.38 o 
   9   3   7       28.14       25.78      5.60 o 
 -11   4   7       86.90       95.91      7.48 o 
 -10   4   7        9.35        7.39      2.85 o 
  -9   4   7        8.56        1.71      4.37 o 
  -8   4   7      398.61      418.91      6.40 o 
  -7   4   7       28.71       24.86      2.08 o 
  -6   4   7        2.66        1.26      1.77 o 
  -5   4   7        0.27        0.05      1.82 o 
  -4   4   7      126.35      122.26      3.89 o 
  -3   4   7        3.65        2.08      1.84 o 
  -2   4   7       65.90       79.51      3.80 o 
  -1   4   7      646.83      731.14     11.62 o 
   0   4   7       98.74       87.68      4.69 o 
   1   4   7       29.77       38.02      3.37 o 
   2   4   7      312.41      300.03      8.28 o 
   3   4   7       57.70       66.56      4.39 o 
   4   4   7       21.03       19.35      3.35 o 
   5   4   7        0.16        2.52      2.94 o 
   6   4   7        9.21        2.74      3.56 o 
   7   4   7       18.56       21.63      5.12 o 
   8   4   7        6.89        4.87      4.36 o 
   9   4   7        6.38       17.67      4.67 o 
 -11   5   7       21.00       13.47      3.74 o 
 -10   5   7       40.92       35.47      4.50 o 
  -9   5   7       65.67       65.09      3.61 o 
  -8   5   7       16.92       11.64      2.92 o 
  -7   5   7       81.29       81.25      3.60 o 
  -6   5   7      268.51      227.05      6.54 o 
  -5   5   7        0.01        0.21      2.05 o 
  -4   5   7        6.04        6.67      2.47 o 
  -3   5   7      265.57      285.00      7.28 o 
  -2   5   7       44.34       45.42      3.95 o 
  -1   5   7        6.44        7.71      2.71 o 
   0   5   7       10.66        7.55      2.56 o 
   1   5   7      118.87      114.25      5.62 o 
   2   5   7       44.68       61.73      5.72 o 
   3   5   7       33.47       33.50      4.17 o 
   4   5   7        6.16       10.09      3.27 o 
   5   5   7      106.84      107.41      6.34 o 
   6   5   7       22.49       17.50      4.25 o 
   7   5   7       15.08       13.42      5.09 o 
   8   5   7       19.54       11.39      5.30 o 
 -10   6   7        2.82        3.10      3.88 o 
  -9   6   7       18.26       19.29      3.16 o 
  -8   6   7      780.08      790.99     13.43 o 
  -7   6   7      128.56      126.36      7.13 o 
  -6   6   7      514.07      537.25     10.28 o 
  -5   6   7       97.02      107.91      5.18 o 
  -4   6   7        3.09        7.68      2.76 o 
  -3   6   7      200.95      229.79      7.36 o 
  -2   6   7        7.06        7.95      4.04 o 
  -1   6   7        0.11       -2.44      2.76 o 
   0   6   7        1.40        2.58      2.92 o 
   1   6   7       41.14       44.90      4.32 o 
   2   6   7       41.18       34.44      4.55 o 
   3   6   7       35.56       48.59      5.04 o 
   4   6   7        3.16       -0.76      3.58 o 
   5   6   7        0.19       -2.98      3.43 o 
   6   6   7       13.07        8.27      7.57 o 
   7   6   7        0.00        1.88      4.88 o 
   8   6   7        0.11       -5.73      5.73 o 
  -9   7   7        1.62       -2.28      3.57 o 
  -8   7   7      102.83      109.06      7.05 o 
  -7   7   7        8.24       -0.10      3.54 o 
  -6   7   7       23.01       19.76      3.87 o 
  -5   7   7     1719.54     1725.80     23.13 o 
  -4   7   7       77.48       69.06      4.98 o 
  -3   7   7      384.35      392.09     11.38 o 
  -2   7   7       52.26       39.48      6.03 o 
  -1   7   7        0.14        0.10      3.68 o 
   0   7   7      558.72      549.85     12.12 o 
   1   7   7      178.27      164.60      8.64 o 
   2   7   7      230.08      215.41      8.63 o 
   3   7   7      397.57      412.16     13.16 o 
   4   7   7       10.39        5.43      4.45 o 
   5   7   7       10.20       21.50      5.12 o 
   6   7   7        5.09        6.19      5.31 o 
   7   7   7        0.15       12.04      6.46 o 
  -8   8   7       15.40       12.05      4.41 o 
  -7   8   7      151.81      157.90      8.57 o 
  -6   8   7        1.11        0.08      3.63 o 
  -5   8   7       12.38       12.98      4.23 o 
  -4   8   7      848.47      893.05     18.23 o 
  -3   8   7      320.31      330.37     12.34 o 
  -2   8   7      623.94      707.65     17.79 o 
  -1   8   7      798.02      812.82     21.89 o 
   0   8   7       24.32       23.44      6.23 o 
   1   8   7        0.38       -4.83      4.83 o 
   2   8   7       24.26       33.92      6.59 o 
   3   8   7       14.46        1.54      5.27 o 
   4   8   7        0.07       -4.55      4.55 o 
   5   8   7       69.85       66.30      9.64 o 
   6   8   7        6.82        2.47      7.69 o 
  -7   9   7        0.21        2.56      5.10 o 
  -6   9   7       28.22       34.25      6.76 o 
  -5   9   7       62.15       68.92      7.95 o 
  -4   9   7      223.22      235.11     10.89 o 
  -3   9   7      404.80      425.51     16.35 o 
  -2   9   7       44.71       37.29      7.10 o 
  -1   9   7       22.54       27.84      6.70 o 
   0   9   7      106.59      114.43      9.91 o 
   1   9   7      318.43      311.86     14.45 o 
   2   9   7        0.53       -2.95      5.20 o 
   3   9   7      109.52      125.71     10.53 o 
   4   9   7        6.24        4.22      5.58 o 
  -4  10   7        5.39        2.45      6.22 o 
  -3  10   7        2.73        6.40      5.94 o 
  -2  10   7        6.87        8.07      6.29 o 
  -1  10   7       90.18       85.65      9.56 o 
   0  10   7       52.62       56.81      8.61 o 
   1  10   7        0.48       -4.63      5.40 o 
   2  10   7        6.50        1.55      5.85 o 
 -12   0   8      304.49      312.21     28.16 o 
 -11   0   8      155.99      155.36     19.72 o 
 -10   0   8        1.09        0.74      6.55 o 
  -9   0   8      189.40      167.85     17.96 o 
  -8   0   8        6.31       11.48      7.76 o 
  -6   0   8      142.45      141.48      4.99 o 
  -5   0   8      223.44      275.10      6.31 o 
  -4   0   8       68.17      115.24      4.33 o 
  -3   0   8      594.09      641.42     11.57 o 
  -2   0   8      808.81      954.77     17.69 o 
  -1   0   8       66.94       59.58      4.37 o 
   0   0   8     1446.58     1345.00     31.21 o 
   1   0   8      108.88      115.92      5.70 o 
   2   0   8     1240.88     1224.30     20.71 o 
   3   0   8        7.13        7.47      3.74 o 
   4   0   8      116.82      109.12     10.76 o 
   5   0   8       13.18       15.88      5.23 o 
   6   0   8        2.38        2.91      3.98 o 
   7   0   8       56.17       42.61      6.86 o 
   8   0   8      116.60      106.71     10.69 o 
   9   0   8       21.18       14.75      7.09 o 
 -12   1   8        4.34       11.11      7.56 o 
 -11   1   8       49.04       62.17     10.26 o 
 -10   1   8      167.96      159.91     13.13 o 
  -9   1   8      172.51      166.86     13.77 o 
  -8   1   8      151.27      164.86     11.61 o 
  -7   1   8        9.86       13.72      2.30 o 
  -6   1   8      264.41      292.18      4.45 o 
  -5   1   8      829.79      857.02      8.81 o 
  -4   1   8      878.13      942.95     10.73 o 
  -3   1   8      215.17      196.30      4.08 o 
  -2   1   8      894.54      926.93     10.93 o 
  -1   1   8        2.58       -1.39      1.39 o 
   0   1   8        2.28       -0.63      1.50 o 
   1   1   8      522.54      539.96      9.78 o 
   2   1   8        5.68        8.85      2.47 o 
   3   1   8      395.95      434.58      8.61 o 
   4   1   8      137.33      156.24      5.39 o 
   5   1   8        9.70        6.94      2.80 o 
   6   1   8       56.13       59.00      4.38 o 
   7   1   8      262.34      277.77      9.01 o 
   8   1   8        6.43        9.12      4.53 o 
   9   1   8      104.97       84.96      7.29 o 
 -12   2   8      148.60      137.84     18.94 o 
 -11   2   8      337.06      369.18     19.84 o 
 -10   2   8       31.91       38.92      8.66 o 
  -9   2   8        1.62       -0.80      2.46 o 
  -8   2   8        7.02       11.38      1.94 o 
  -7   2   8       32.66       23.48      2.10 o 
  -6   2   8       51.66       52.94      2.11 o 
  -5   2   8       82.19       62.82      2.35 o 
  -4   2   8      934.72     1073.87     12.78 o 
  -3   2   8     1484.41     1659.59     18.26 o 
  -2   2   8      432.49      439.76      7.07 o 
  -1   2   8      641.42      722.65      9.28 o 
   0   2   8      103.01       98.89      4.08 o 
   1   2   8       22.82       13.37      2.34 o 
   2   2   8      792.04      886.34     15.00 o 
   3   2   8      171.38      155.19      5.43 o 
   4   2   8      466.01      479.65     12.13 o 
   5   2   8     1124.12     1135.77     16.70 o 
   6   2   8      206.51      220.87      9.31 o 
   7   2   8      460.04      421.20     10.40 o 
   8   2   8       43.00       46.52      6.05 o 
   9   2   8      101.94      100.30      7.85 o 
 -12   3   8      312.52      341.82     11.05 o 
 -11   3   8      518.07      526.49     13.50 o 
 -10   3   8      134.68      144.16      7.75 o 
  -9   3   8        5.49        1.22      2.33 o 
  -8   3   8        8.29        4.04      2.32 o 
  -7   3   8        1.66        1.65      1.54 o 
  -6   3   8       25.09       34.12      2.25 o 
  -5   3   8       19.81       16.59      1.98 o 
  -4   3   8      477.08      497.83     10.35 o 
  -3   3   8       86.70       86.56      3.21 o 
  -2   3   8       56.13       46.80      2.72 o 
  -1   3   8      237.36      273.04      5.71 o 
   0   3   8        6.26        9.87      2.03 o 
   1   3   8        1.32        3.67      2.26 o 
   2   3   8       12.35       10.25      2.81 o 
   3   3   8       14.47       18.25      3.16 o 
   4   3   8      270.89      275.51      7.93 o 
   5   3   8        0.14       -2.74      2.74 o 
   6   3   8     3191.61     3065.03     38.74 o 
   7   3   8       87.76       87.63      7.11 o 
   8   3   8      149.61      129.66      8.41 o 
   9   3   8        2.63        5.83      4.65 o 
 -11   4   8       18.29       11.85      5.23 o 
 -10   4   8        0.22       -2.49      2.49 o 
  -9   4   8      240.03      243.52      6.39 o 
  -8   4   8       21.76       25.17      2.26 o 
  -7   4   8       12.51       15.09      2.18 o 
  -6   4   8       20.76       16.58      2.34 o 
  -5   4   8       98.05      108.85      3.62 o 
  -4   4   8        2.75        4.72      2.17 o 
  -3   4   8       74.86      118.94      4.04 o 
  -2   4   8        4.25        4.80      1.99 o 
  -1   4   8      115.13      140.27      5.68 o 
   0   4   8      802.88      800.25     13.18 o 
   1   4   8       11.00        6.36      3.00 o 
   2   4   8        0.48       -2.65      2.65 o 
   3   4   8        5.15        0.09      2.91 o 
   4   4   8      142.84      140.14      6.11 o 
   5   4   8        0.00        1.34      3.17 o 
   6   4   8      117.14      115.94      6.69 o 
   7   4   8      124.59      104.06      7.95 o 
   8   4   8       16.54       11.06      5.46 o 
 -11   5   8       31.32       38.56      5.59 o 
 -10   5   8        5.69       11.55      3.32 o 
  -9   5   8      103.38       96.34      3.86 o 
  -8   5   8      156.69      148.60      6.14 o 
  -7   5   8       58.51       62.59      3.94 o 
  -6   5   8      173.39      197.34      5.33 o 
  -5   5   8       37.87       43.19      3.66 o 
  -4   5   8        0.44        3.23      3.31 o 
  -3   5   8       26.27       28.39      3.58 o 
  -2   5   8      344.86      361.15      8.74 o 
  -1   5   8      507.89      522.44     10.60 o 
   0   5   8       43.50       42.97      3.93 o 
   1   5   8       14.15        5.22      3.93 o 
   2   5   8       51.53       56.79      4.88 o 
   3   5   8        2.74       -2.74      3.05 o 
   4   5   8       52.41       59.22      5.04 o 
   5   5   8        0.07       -3.42      3.42 o 
   6   5   8        1.86        0.43      3.63 o 
   7   5   8        0.14       -3.64      4.61 o 
   8   5   8       25.00       29.05      6.12 o 
 -10   6   8        0.19       -3.46      3.46 o 
  -9   6   8       10.49       10.00      2.75 o 
  -8   6   8      126.69      137.56      5.67 o 
  -7   6   8       86.64       70.48      4.42 o 
  -6   6   8      603.70      615.69     10.14 o 
  -5   6   8       44.05       42.35      3.68 o 
  -4   6   8      242.38      230.61      7.64 o 
  -3   6   8       11.61       15.23      3.78 o 
  -2   6   8        1.25        1.52      3.26 o 
  -1   6   8       54.22       42.62      4.69 o 
   0   6   8        5.94        3.66      3.06 o 
   1   6   8        0.10        0.09      3.01 o 
   2   6   8        3.10        3.02      3.89 o 
   3   6   8        0.35        2.49      3.66 o 
   4   6   8       26.33       21.52      4.62 o 
   5   6   8        0.66       -0.90      3.99 o 
   6   6   8        5.71       -1.09      4.70 o 
   7   6   8        4.56        2.92      5.86 o 
  -9   7   8       29.17       26.55      4.62 o 
  -8   7   8        8.64        8.34      3.91 o 
  -7   7   8      225.16      207.96      8.04 o 
  -6   7   8      143.43      136.28      6.95 o 
  -5   7   8     1468.72     1513.02     22.69 o 
  -4   7   8     1108.37     1129.36     18.80 o 
  -3   7   8      252.30      247.24     11.81 o 
  -2   7   8       43.09       31.69      5.51 o 
  -1   7   8      659.83      627.74     14.39 o 
   0   7   8      986.12     1037.96     19.50 o 
   1   7   8       33.84       33.49      5.03 o 
   2   7   8      146.59      155.88      7.89 o 
   3   7   8       22.24       25.18      5.38 o 
   4   7   8       14.00        5.91      4.58 o 
   5   7   8      117.91      128.81      8.81 o 
   6   7   8       18.12       13.79      7.13 o 
  -8   8   8       20.20       17.55      4.54 o 
  -7   8   8       12.62       15.86      4.80 o 
  -6   8   8      147.58      144.83      7.11 o 
  -5   8   8       72.55       77.99      5.85 o 
  -4   8   8     1208.90     1258.85     25.16 o 
  -3   8   8      439.59      481.75     14.79 o 
  -2   8   8      618.46      639.11     16.85 o 
  -1   8   8      574.19      599.55     19.03 o 
   0   8   8      170.64      187.62     11.27 o 
   1   8   8       25.11       25.88      6.60 o 
   2   8   8        2.17        4.57      5.40 o 
   3   8   8       40.58       40.81      7.17 o 
   4   8   8        0.95        4.23      5.35 o 
   5   8   8        2.59        4.32      6.17 o 
  -6   9   8       74.38       59.13      7.82 o 
  -5   9   8      120.60      112.94      9.50 o 
  -4   9   8       37.78       50.64      7.58 o 
  -3   9   8       29.48       33.68      8.75 o 
  -2   9   8      183.06      181.64     11.63 o 
  -1   9   8       59.30       59.20      8.35 o 
   0   9   8       51.35       48.14      7.89 o 
   1   9   8      103.58      103.69     10.10 o 
   2   9   8        0.13       -1.52      5.37 o 
   3   9   8       13.74       11.95      6.37 o 
   4   9   8        0.49       20.39     12.15 o 
  -4  10   8        0.00       -5.48      5.48 o 
  -3  10   8       16.29       -1.06      5.36 o 
  -2  10   8        5.15       12.18      6.29 o 
  -1  10   8       25.39       18.45      6.95 o 
   0  10   8       68.92       65.04      9.01 o 
   1  10   8       19.08       14.26      7.61 o 
 -12   1   9       31.08       20.39      8.14 o 
 -11   1   9       21.00       27.42      8.16 o 
 -10   1   9        0.00       -4.49      5.21 o 
  -9   1   9        7.51        1.72      5.08 o 
  -8   1   9        2.93       -2.58      2.58 o 
  -7   1   9      229.11      227.51      4.62 o 
  -6   1   9      580.67      555.75      6.83 o 
  -5   1   9      280.32      248.05      4.45 o 
  -4   1   9      749.49      681.78      9.26 o 
  -3   1   9       25.97       21.99      2.08 o 
  -2   1   9        2.54        1.00      1.60 o 
  -1   1   9      168.87      215.24      4.87 o 
   0   1   9      216.26      238.93      5.87 o 
   1   1   9       78.40       76.52      3.74 o 
   2   1   9        1.47        1.67      2.41 o 
   3   1   9       19.36       24.41      3.38 o 
   4   1   9       22.19       11.79      3.75 o 
   5   1   9      147.85      155.54      5.60 o 
   6   1   9      182.29      154.36      6.66 o 
   7   1   9       15.28        8.12      5.41 o 
   8   1   9        0.85        2.60      4.65 o 
   9   1   9       20.75       14.20      6.84 o 
 -12   2   9       40.20       40.14      5.45 o 
 -11   2   9     1149.97     1155.23     23.00 o 
 -10   2   9       30.47       33.27      3.71 o 
  -9   2   9      192.25      216.81      7.29 o 
  -8   2   9       83.20       83.45      3.39 o 
  -7   2   9       42.69       32.30      1.90 o 
  -6   2   9        0.10       -1.41      1.52 o 
  -5   2   9     1948.86     2063.20     20.87 o 
  -4   2   9        3.12        2.24      1.48 o 
  -3   2   9      123.25      122.77      4.25 o 
  -2   2   9       30.92       42.38      2.77 o 
  -1   2   9     3868.73     4116.88     44.11 o 
   0   2   9      180.13      160.38      6.62 o 
   1   2   9       59.36       73.50      4.44 o 
   2   2   9       30.05       37.38      3.73 o 
   3   2   9        7.67       11.76      3.05 o 
   4   2   9        3.02       -0.73      2.75 o 
   5   2   9      209.89      232.27      9.09 o 
   6   2   9      129.07      128.44      6.92 o 
   7   2   9       78.57       64.69      6.18 o 
   8   2   9       81.94       80.50      7.29 o 
   9   2   9       10.21       18.10      5.51 o 
 -12   3   9        4.33        3.03      4.15 o 
 -11   3   9      187.79      218.03     13.72 o 
 -10   3   9        3.67        7.89      3.62 o 
  -9   3   9       49.74       50.55      3.84 o 
  -8   3   9        2.44       -1.22      2.01 o 
  -7   3   9       37.04       37.95      2.30 o 
  -6   3   9        0.01        1.11      1.69 o 
  -5   3   9        0.19        0.60      1.74 o 
  -4   3   9       34.43       38.91      3.27 o 
  -3   3   9      175.70      176.42      4.55 o 
  -2   3   9     3709.30     4111.70     39.34 o 
  -1   3   9      226.49      295.53      6.64 o 
   0   3   9      942.42      924.05     12.76 o 
   1   3   9      236.43      213.50      6.49 o 
   2   3   9       50.59       47.71      4.24 o 
   3   3   9        0.07        1.45      2.79 o 
   4   3   9       38.93       40.86      4.16 o 
   5   3   9      134.15      118.97      5.75 o 
   6   3   9      526.07      508.29     12.77 o 
   7   3   9       32.75       32.67      5.74 o 
   8   3   9      136.61      134.57      8.06 o 
 -11   4   9        9.64        7.47      3.65 o 
 -10   4   9       30.11       41.99      3.25 o 
  -9   4   9      113.03      129.17      5.47 o 
  -8   4   9      144.44      157.42      4.26 o 
  -7   4   9      232.37      240.84      5.13 o 
  -6   4   9       31.29       19.87      2.39 o 
  -5   4   9      318.38      367.69      8.08 o 
  -4   4   9       19.28        9.18      2.62 o 
  -3   4   9        9.11        7.74      2.37 o 
  -2   4   9       12.92       12.12      2.48 o 
  -1   4   9      145.92      155.57      6.72 o 
   0   4   9      228.95      251.68      7.13 o 
   1   4   9        8.33        7.55      2.79 o 
   2   4   9       21.85       23.66      3.81 o 
   3   4   9      177.28      189.35      8.28 o 
   4   4   9      304.99      320.40      9.84 o 
   5   4   9      194.23      151.86      7.26 o 
   6   4   9        0.04        2.25      3.78 o 
   7   4   9        1.59        3.64      4.87 o 
   8   4   9       61.00       54.43      7.21 o 
 -11   5   9       68.24       62.05      4.91 o 
 -10   5   9       89.91       87.48      7.52 o 
  -9   5   9        2.42        6.45      2.45 o 
  -8   5   9        1.22       -0.52      2.44 o 
  -7   5   9        4.59        2.61      2.15 o 
  -6   5   9       39.01       42.96      3.11 o 
  -5   5   9       76.17       57.58      4.29 o 
  -4   5   9       91.88       86.28      4.47 o 
  -3   5   9        0.15        1.26      2.75 o 
  -2   5   9      218.19      231.34      7.81 o 
  -1   5   9       84.66       92.31      6.09 o 
   0   5   9       31.95       30.06      3.93 o 
   1   5   9        2.09       -2.38      2.81 o 
   2   5   9        8.35        8.10      3.55 o 
   3   5   9        5.95        0.55      3.54 o 
   4   5   9        0.55        1.70      3.62 o 
   5   5   9        3.34       -1.09      3.80 o 
   6   5   9      109.80      112.89      7.67 o 
   7   5   9        2.48        7.01      5.67 o 
 -10   6   9       54.82       65.82      4.26 o 
  -9   6   9        9.33        3.80      2.94 o 
  -8   6   9       10.07        4.80      2.87 o 
  -7   6   9        1.12        0.03      2.84 o 
  -6   6   9        4.75        2.95      2.90 o 
  -5   6   9      159.93      138.49      5.76 o 
  -4   6   9      790.91      797.27     14.49 o 
  -3   6   9        3.20        1.21      3.11 o 
  -2   6   9      122.61      135.66      7.39 o 
  -1   6   9       13.24       22.20      4.33 o 
   0   6   9       72.18       74.45      5.20 o 
   1   6   9        3.84        4.99      3.49 o 
   2   6   9      194.63      176.29     12.10 o 
   3   6   9      105.60       91.19      7.43 o 
   4   6   9       44.97       44.05      6.12 o 
   5   6   9        0.03       -2.11      4.25 o 
   6   6   9        4.99       -0.95      4.92 o 
   7   6   9        0.26       -3.90      6.51 o 
  -9   7   9       26.41       23.01      4.48 o 
  -8   7   9       36.33       38.15      4.90 o 
  -7   7   9        6.00       10.01      4.64 o 
  -6   7   9      619.23      667.36     15.36 o 
  -5   7   9      342.21      339.03     10.59 o 
  -4   7   9      327.50      360.51     13.07 o 
  -3   7   9        0.04       -1.22      3.80 o 
  -2   7   9      337.29      361.30     11.99 o 
  -1   7   9      882.38      856.03     19.63 o 
   0   7   9     1079.56     1119.45     26.60 o 
   1   7   9       99.08      107.56     14.34 o 
   2   7   9      182.78      182.48     16.84 o 
   3   7   9       28.46       27.53      6.66 o 
   4   7   9        2.20       -1.20      4.58 o 
   5   7   9       14.58        7.11      6.47 o 
   6   7   9       16.20       20.45      8.93 o 
  -8   8   9        0.44        2.68      3.96 o 
  -7   8   9       55.35       47.05      5.64 o 
  -6   8   9       92.90       89.77      7.52 o 
  -5   8   9      149.52      161.93     10.09 o 
  -4   8   9      118.81      117.68      8.33 o 
  -3   8   9      595.53      571.59     16.09 o 
  -2   8   9      158.30      176.35     11.26 o 
  -1   8   9      558.09      561.12     18.30 o 
   0   8   9      158.25      177.94     16.85 o 
   1   8   9        3.95       -1.21      7.75 o 
   2   8   9      114.79      124.27     10.16 o 
   3   8   9       94.10       84.40      9.29 o 
   4   8   9        0.76        0.47      5.50 o 
  -6   9   9       41.13       34.55      6.80 o 
  -5   9   9       96.55       84.14     10.11 o 
  -4   9   9        0.01       -5.42      5.42 o 
  -3   9   9       36.91       27.61      6.75 o 
  -2   9   9      118.79      111.48     10.03 o 
  -1   9   9      246.49      257.66     16.22 o 
   0   9   9      117.79      119.18     13.41 o 
   1   9   9      167.02      165.09     11.90 o 
   2   9   9        8.81        3.52      6.78 o 
   3   9   9       53.67       47.73      8.28 o 
  -2  10   9        2.26       -0.34      6.16 o 
  -1  10   9        1.14        9.46      7.85 o 
 -12   0  10       32.36       31.94     11.95 o 
 -11   0  10      201.00      217.41     22.55 o 
 -10   0  10      268.72      291.75     23.70 o 
  -9   0  10      600.50      556.30     31.33 o 
  -8   0  10      104.89       97.64      4.68 o 
  -7   0  10        8.63        2.96      2.45 o 
  -6   0  10        9.32        4.76      2.53 o 
  -5   0  10      853.09      944.35     15.92 o 
  -4   0  10      116.58      135.93      7.83 o 
  -3   0  10      107.31       99.10      4.81 o 
  -2   0  10      287.70      282.64     10.01 o 
  -1   0  10      410.22      484.58     14.29 o 
   0   0  10        0.63       -2.72      2.74 o 
   1   0  10      214.99      211.67     11.14 o 
   2   0  10      750.72      743.35     17.44 o 
   3   0  10      143.42      149.99      8.95 o 
   4   0  10       58.85       58.01      7.03 o 
   5   0  10        2.06        4.13      4.25 o 
   6   0  10       71.01       59.84      7.76 o 
   7   0  10        4.30        1.80      6.38 o 
   8   0  10        2.56        1.15      6.58 o 
 -12   1  10        1.51       -2.47      6.81 o 
 -11   1  10       40.65       32.66      9.39 o 
 -10   1  10       16.70       27.97      7.62 o 
  -9   1  10      303.50      288.33      7.89 o 
  -8   1  10       37.16       37.18      2.49 o 
  -7   1  10       62.96       65.62      2.55 o 
  -6   1  10      469.00      521.14      7.44 o 
  -5   1  10      176.71      173.14      4.81 o 
  -4   1  10      411.46      425.58      6.80 o 
  -3   1  10      529.93      531.42      7.96 o 
  -2   1  10      588.50      682.83      9.47 o 
  -1   1  10      221.92      219.99      6.31 o 
   0   1  10      284.06      264.60      6.83 o 
   1   1  10       45.63       41.34      3.37 o 
   2   1  10        3.57        1.07      3.65 o 
   3   1  10       21.68       29.86      4.39 o 
   4   1  10       33.94       30.87      3.81 o 
   5   1  10        5.19        6.00      3.01 o 
   6   1  10       20.55       14.54      4.25 o 
   7   1  10       18.76       14.33      5.13 o 
   8   1  10        1.03       -2.12      4.45 o 
 -12   2  10       48.79       41.44      6.44 o 
 -11   2  10      793.75      848.79     23.96 o 
 -10   2  10      187.31      197.54      9.76 o 
  -9   2  10     1023.12     1057.62     15.40 o 
  -8   2  10       26.90       22.16      2.85 o 
  -7   2  10       53.84       54.07      2.42 o 
  -6   2  10       20.54       38.95      2.90 o 
  -5   2  10       56.68       53.22      3.00 o 
  -4   2  10        1.89        1.18      1.82 o 
  -3   2  10      434.20      500.01      8.18 o 
  -2   2  10     3292.65     3382.22     34.91 o 
  -1   2  10     2035.70     2053.92     27.99 o 
   0   2  10       85.13      107.70      4.43 o 
   1   2  10      356.72      375.55      8.66 o 
   2   2  10        0.31        0.94      2.67 o 
   3   2  10       11.50        7.30      3.17 o 
   4   2  10      177.52      162.13      7.03 o 
   5   2  10      138.73      151.59      7.17 o 
   6   2  10      389.98      412.28     10.68 o 
   7   2  10       25.93       22.94      5.02 o 
   8   2  10       95.23      100.65      8.42 o 
 -11   3  10      245.46      241.45      9.45 o 
 -10   3  10      125.97      113.22      5.14 o 
  -9   3  10      125.84      128.99      5.63 o 
  -8   3  10       23.56       22.61      2.20 o 
  -7   3  10       25.53       28.17      2.33 o 
  -6   3  10        2.23        0.45      1.94 o 
  -5   3  10       74.96       77.46      3.36 o 
  -4   3  10       84.81      122.23      4.26 o 
  -3   3  10       25.96       46.69      3.13 o 
  -2   3  10      692.39      801.25     11.45 o 
  -1   3  10      122.39      111.05      4.76 o 
   0   3  10       50.83       68.83      3.95 o 
   1   3  10        6.99        2.69      2.69 o 
   2   3  10       97.34       93.90      5.53 o 
   3   3  10       45.64       44.01      5.01 o 
   4   3  10       27.16       27.44      4.42 o 
   5   3  10      393.40      357.19     10.66 o 
   6   3  10      119.84      109.17      6.75 o 
   7   3  10       12.62        2.70      4.86 o 
   8   3  10      339.38      330.07     13.36 o 
 -11   4  10        2.42        1.27      2.59 o 
 -10   4  10      122.85      134.39      6.08 o 
  -9   4  10      138.53      115.45      4.89 o 
  -8   4  10       22.37       21.93      2.70 o 
  -7   4  10        7.15        5.72      2.13 o 
  -6   4  10        1.48        1.48      2.10 o 
  -5   4  10        0.00        1.05      1.79 o 
  -4   4  10        2.04        1.79      2.08 o 
  -3   4  10       67.34       79.46      3.57 o 
  -2   4  10       17.07       14.59      2.45 o 
  -1   4  10      829.57      881.87     14.80 o 
   0   4  10      236.76      227.08      7.19 o 
   1   4  10      157.53      155.82      6.98 o 
   2   4  10        4.48       11.65      3.59 o 
   3   4  10      109.29      103.12      6.50 o 
   4   4  10       17.53       33.34      4.82 o 
   5   4  10        0.00        2.77      3.90 o 
   6   4  10        3.75        5.98      4.30 o 
   7   4  10        0.10        5.29      5.72 o 
 -10   5  10       20.04       21.03      3.94 o 
  -9   5  10        0.04        2.07      2.39 o 
  -8   5  10       35.34       29.12      3.90 o 
  -7   5  10        5.93        2.36      2.24 o 
  -6   5  10        5.39        1.36      2.30 o 
  -5   5  10      275.43      276.65      7.16 o 
  -4   5  10       76.78       77.78      4.08 o 
  -3   5  10        8.90        6.42      3.09 o 
  -2   5  10       17.59       19.32      4.05 o 
  -1   5  10       16.25        8.11      4.48 o 
   0   5  10        2.61        4.51      3.15 o 
   1   5  10      155.06      164.30      6.81 o 
   2   5  10       27.23       29.39      4.58 o 
   3   5  10       27.86       32.18      4.79 o 
   4   5  10       58.62       48.72      6.12 o 
   5   5  10        1.40       -3.23      4.24 o 
   6   5  10       18.18       10.33      6.69 o 
   7   5  10       21.04       11.37      6.56 o 
 -10   6  10        7.55        3.94      3.04 o 
  -9   6  10        0.58        3.27      2.98 o 
  -8   6  10      131.65      127.00      5.71 o 
  -7   6  10      113.13      116.22      5.73 o 
  -6   6  10      107.33       99.34      6.31 o 
  -5   6  10      138.13      156.70      6.60 o 
  -4   6  10      543.05      520.88     11.59 o 
  -3   6  10      250.51      260.14      8.35 o 
  -2   6  10      257.07      260.24     10.23 o 
  -1   6  10        0.09        1.82      3.76 o 
   0   6  10       68.33       58.34      5.20 o 
   1   6  10      110.14      102.54      8.94 o 
   2   6  10      558.74      573.90     18.01 o 
   3   6  10       46.74       52.83      7.18 o 
   4   6  10        4.45        5.25      7.67 o 
   5   6  10        0.23        3.90      5.30 o 
   6   6  10        2.91        4.85     19.82 o 
  -9   7  10       95.97      100.33      8.78 o 
  -8   7  10       14.85       18.60      4.47 o 
  -7   7  10       11.56        7.53      4.19 o 
  -6   7  10      239.31      265.46      9.51 o 
  -5   7  10       34.44       31.77      5.07 o 
  -4   7  10       59.72       57.08      5.86 o 
  -3   7  10       58.38       38.61      5.45 o 
  -2   7  10        0.61       -4.17      4.17 o 
  -1   7  10      844.11      843.40     22.48 o 
   0   7  10      138.07      132.26      9.96 o 
   1   7  10      332.20      348.09     15.88 o 
   2   7  10      163.89      171.62     12.84 o 
   3   7  10       21.41       15.39      5.93 o 
   4   7  10       15.66        8.47      6.12 o 
   5   7  10        4.14        0.15      5.98 o 
  -7   8  10        4.66        8.86      5.46 o 
  -6   8  10       64.90       64.48      8.63 o 
  -5   8  10       36.63       41.11      6.68 o 
  -4   8  10       47.43       39.21      6.19 o 
  -3   8  10      267.55      279.15     13.84 o 
  -2   8  10     1196.60     1253.76     44.26 o 
  -1   8  10       45.16       41.46      7.37 o 
   0   8  10       69.85       75.21      8.75 o 
   1   8  10      300.93      295.28     14.25 o 
   2   8  10       58.46       74.21      9.05 o 
   3   8  10      227.46      257.25     13.65 o 
   4   8  10       42.83       50.44      8.08 o 
  -5   9  10       64.16       71.06     13.04 o 
  -4   9  10        0.28       -5.34      5.34 o 
  -3   9  10        3.33       -4.96      4.96 o 
  -2   9  10      532.65      563.12     19.33 o 
  -1   9  10       11.24        9.10      5.80 o 
   0   9  10      105.83      116.87     10.72 o 
   1   9  10        1.42        7.79      5.89 o 
   2   9  10        7.25        4.45      6.40 o 
 -12   1  11       10.99       26.89      8.18 o 
 -11   1  11        7.85        1.55      3.67 o 
 -10   1  11      207.03      206.78      7.56 o 
  -9   1  11     1271.70     1311.89     23.32 o 
  -8   1  11       93.19       87.51      3.26 o 
  -7   1  11        0.85        5.08      1.85 o 
  -6   1  11      137.37      143.49      3.81 o 
  -5   1  11       80.84       71.52      3.25 o 
  -4   1  11      195.81      191.12      4.60 o 
  -3   1  11      951.38     1042.14     12.94 o 
  -2   1  11        1.36        2.38      1.91 o 
  -1   1  11       16.18       17.76      3.50 o 
   0   1  11        6.34       19.94      2.85 o 
   1   1  11     1085.32     1033.68     16.30 o 
   2   1  11      180.80      176.78      7.02 o 
   3   1  11       73.19       72.11      5.35 o 
   4   1  11        1.09        3.61      3.14 o 
   5   1  11       53.41       53.98      5.01 o 
   6   1  11        0.12       -0.35      3.52 o 
   7   1  11        1.41        3.32      4.81 o 
   8   1  11        3.59        0.52      4.92 o 
 -12   2  11       57.82       61.11     15.53 o 
 -11   2  11      216.95      218.10     13.06 o 
 -10   2  11      183.30      207.89      9.04 o 
  -9   2  11     1643.23     1718.42     21.32 o 
  -8   2  11       64.55       71.85      2.76 o 
  -7   2  11       49.60       47.02      3.32 o 
  -6   2  11       45.36       44.79      2.80 o 
  -5   2  11        5.25        6.77      2.02 o 
  -4   2  11       94.95      115.44      4.20 o 
  -3   2  11      100.67      112.28      4.22 o 
  -2   2  11       71.94       89.26      4.15 o 
  -1   2  11      174.09      164.56      9.54 o 
   0   2  11      372.37      393.36      8.40 o 
   1   2  11       15.75       17.49      3.39 o 
   2   2  11      247.53      229.85     10.39 o 
   3   2  11       29.44       23.98      4.04 o 
   4   2  11        6.69       11.36      3.63 o 
   5   2  11        0.26       -1.28      3.53 o 
   6   2  11        1.38        2.02      3.48 o 
   7   2  11        1.85       -1.44      4.66 o 
   8   2  11       47.24       27.67     10.74 o 
 -11   3  11        0.30        0.37      3.04 o 
 -10   3  11      349.32      339.68      7.10 o 
  -9   3  11        0.51       -2.47      2.47 o 
  -8   3  11       18.16       17.68      2.46 o 
  -7   3  11      166.84      166.11      4.57 o 
  -6   3  11       46.74       52.14      2.97 o 
  -5   3  11       10.15       11.39      2.16 o 
  -4   3  11       26.53       29.49      2.93 o 
  -3   3  11      516.79      578.66      9.50 o 
  -2   3  11      917.03     1028.24     14.74 o 
  -1   3  11       76.93       75.20      4.30 o 
   0   3  11      238.31      227.07      5.96 o 
   1   3  11       61.54       84.82      5.03 o 
   2   3  11        0.07        0.35      3.27 o 
   3   3  11        1.28        0.74      3.55 o 
   4   3  11       17.30       15.89      4.22 o 
   5   3  11       25.60       33.75      5.08 o 
   6   3  11       74.18       63.74      6.49 o 
   7   3  11      182.40      155.49     10.05 o 
 -11   4  11       93.08       91.01      6.29 o 
 -10   4  11      149.06      143.95      5.38 o 
  -9   4  11        6.43        6.78      2.23 o 
  -8   4  11        4.12        4.76      2.39 o 
  -7   4  11        0.64        0.46      2.35 o 
  -6   4  11        1.51       -2.14      2.14 o 
  -5   4  11       26.62       29.17      3.27 o 
  -4   4  11      140.05      137.22      4.58 o 
  -3   4  11       36.43       46.36      3.33 o 
  -2   4  11      117.43      116.58      4.90 o 
  -1   4  11       99.34      105.39      6.16 o 
   0   4  11       63.10       63.63      4.85 o 
   1   4  11      308.60      332.22      9.09 o 
   2   4  11       16.89        7.22      3.81 o 
   3   4  11      109.64      121.19      6.96 o 
   4   4  11       13.87       18.78      4.40 o 
   5   4  11       43.24       49.43      6.17 o 
   6   4  11       66.34       74.55      8.04 o 
   7   4  11        1.97       -1.43      6.92 o 
 -10   5  11        8.74       10.01      3.63 o 
  -9   5  11       23.52       12.18      2.89 o 
  -8   5  11        0.70       -1.43      2.59 o 
  -7   5  11       43.55       35.46      3.70 o 
  -6   5  11      119.17      128.45      4.63 o 
  -5   5  11      209.36      202.64      5.76 o 
  -4   5  11       90.32      109.95      4.96 o 
  -3   5  11      208.35      192.84      7.02 o 
  -2   5  11      133.15      126.46      6.63 o 
  -1   5  11       13.98       21.24      4.30 o 
   0   5  11       41.44       29.27      4.63 o 
   1   5  11       12.37        8.38      4.34 o 
   2   5  11      122.82      126.38      9.37 o 
   3   5  11        1.09       -0.91      4.36 o 
   4   5  11      114.44      105.07      8.06 o 
   5   5  11       37.02       38.90      6.67 o 
   6   5  11        3.37        3.63     15.87 o 
  -9   6  11       56.14       48.22      4.82 o 
  -8   6  11       23.07       19.62      4.09 o 
  -7   6  11       50.83       51.52      5.65 o 
  -6   6  11      222.64      206.16      8.18 o 
  -5   6  11        8.90        7.63      4.04 o 
  -4   6  11       56.25       57.81      5.55 o 
  -3   6  11        0.60       -3.43      3.43 o 
  -2   6  11      172.08      172.64      8.75 o 
  -1   6  11      267.21      283.92     10.96 o 
   0   6  11      226.37      247.69     12.13 o 
   1   6  11      940.63      904.79     23.59 o 
   2   6  11      634.23      673.67     20.29 o 
   3   6  11       71.67       85.98      9.00 o 
   4   6  11       95.22      102.14      9.31 o 
   5   6  11       14.78       17.42      6.95 o 
  -8   7  11      108.88       91.53      8.12 o 
  -7   7  11       32.10       39.04      5.89 o 
  -6   7  11        3.87        4.85      4.45 o 
  -5   7  11       20.60       23.86      5.16 o 
  -4   7  11       13.97        9.53      5.59 o 
  -3   7  11      136.77      134.14      8.49 o 
  -2   7  11       53.73       52.73      6.85 o 
  -1   7  11      202.61      194.97     12.44 o 
   0   7  11       11.53        4.05      5.53 o 
   1   7  11      438.74      447.66     22.59 o 
   2   7  11       28.80       34.15      7.15 o 
   3   7  11        0.12       -1.92      6.92 o 
   4   7  11       54.15       49.81     11.23 o 
  -7   8  11      116.39       98.63      8.73 o 
  -6   8  11       19.46       17.73      7.03 o 
  -5   8  11      121.49       93.84      8.51 o 
  -4   8  11      260.04      254.14     18.06 o 
  -3   8  11      355.45      371.45     15.02 o 
  -2   8  11       47.09       45.46      7.54 o 
  -1   8  11       48.86       46.53      8.18 o 
   0   8  11        4.33        0.47      5.66 o 
   1   8  11        0.00        2.47      5.85 o 
   2   8  11       12.55        9.74      6.22 o 
   3   8  11       11.38        3.10      6.24 o 
  -5   9  11        8.87       11.65      6.46 o 
  -4   9  11        2.05        3.17      6.29 o 
  -3   9  11       42.59       38.92      7.39 o 
  -2   9  11      280.53      274.03     14.33 o 
  -1   9  11        0.07        6.93      6.17 o 
   0   9  11      272.95      287.98     15.12 o 
   1   9  11       42.75       58.53     11.36 o 
 -12   0  12       87.50      105.40     19.11 o 
 -11   0  12      271.60      294.50     12.24 o 
 -10   0  12       24.29       21.87      5.24 o 
  -9   0  12       23.48       20.61      5.71 o 
  -8   0  12      582.90      555.44     11.15 o 
  -7   0  12     1420.34     1537.15     23.83 o 
  -6   0  12      819.45      768.93     14.64 o 
  -5   0  12       31.95       28.54      4.23 o 
  -4   0  12      428.82      417.54     10.55 o 
  -3   0  12       34.34       34.45      4.26 o 
  -2   0  12       61.51       76.09      7.26 o 
  -1   0  12      194.43      192.21     10.08 o 
   0   0  12       88.02       76.25      6.79 o 
   1   0  12        0.04       -3.31      3.31 o 
   2   0  12       46.45       51.06      5.96 o 
   3   0  12      160.18      186.60     10.75 o 
   4   0  12       51.30       69.73      8.27 o 
   5   0  12       13.57       11.54      6.03 o 
   6   0  12        0.03       -4.98      4.98 o 
   7   0  12        2.74       -2.35      8.64 o 
 -11   1  12      198.82      191.82      7.62 o 
 -10   1  12        1.16       -0.59      4.03 o 
  -9   1  12      777.43      797.32     12.90 o 
  -8   1  12        2.41        4.03      2.14 o 
  -7   1  12      219.81      226.40      5.18 o 
  -6   1  12      260.11      258.44      5.40 o 
  -5   1  12       91.00       96.76      3.95 o 
  -4   1  12        0.12       -0.13      1.94 o 
  -3   1  12      508.17      494.88      8.32 o 
  -2   1  12      165.46      175.61      7.98 o 
  -1   1  12        0.85        0.06      2.71 o 
   0   1  12      129.27      161.56      5.89 o 
   1   1  12     1196.21     1267.65     21.05 o 
   2   1  12        0.01        4.93      3.33 o 
   3   1  12        0.27       -1.22      3.92 o 
   4   1  12        2.30       -3.08      3.08 o 
   5   1  12       44.62       48.58      4.99 o 
   6   1  12        0.69        0.35      3.74 o 
   7   1  12        0.59       -1.05      5.63 o 
 -11   2  12        5.84        1.48      2.89 o 
 -10   2  12       41.75       49.04      6.25 o 
  -9   2  12     1179.16     1223.31     18.34 o 
  -8   2  12      434.70      432.55      7.90 o 
  -7   2  12      736.91      742.70     10.18 o 
  -6   2  12       93.72       92.41      3.90 o 
  -5   2  12      174.92      175.94      5.10 o 
  -4   2  12      182.60      204.17      5.55 o 
  -3   2  12       29.47       39.48      3.16 o 
  -2   2  12      157.44      168.58      5.86 o 
  -1   2  12       68.05       72.20      4.74 o 
   0   2  12      350.15      375.07      9.29 o 
   1   2  12        5.73       14.89      3.74 o 
   2   2  12        5.76        0.65      3.21 o 
   3   2  12        2.43        0.95      3.37 o 
   4   2  12        2.92       -3.41      3.41 o 
   5   2  12        4.35        3.62      3.56 o 
   6   2  12        0.66       -2.60      3.97 o 
   7   2  12       86.60       78.75     12.34 o 
 -11   3  12      132.19      135.56      6.35 o 
 -10   3  12      248.27      228.03      8.32 o 
  -9   3  12      192.02      184.44      4.69 o 
  -8   3  12       22.70       23.89      2.96 o 
  -7   3  12      159.74      139.71      4.45 o 
  -6   3  12       18.85       15.76      2.35 o 
  -5   3  12       11.62        5.71      2.12 o 
  -4   3  12       15.60       15.74      2.67 o 
  -3   3  12       21.88       17.57      3.41 o 
  -2   3  12       53.57       49.10      4.74 o 
  -1   3  12      188.36      166.40      7.23 o 
   0   3  12       85.31       80.70      4.15 o 
   1   3  12       81.19       95.16      5.96 o 
   2   3  12        8.76       20.84      4.21 o 
   3   3  12       18.38       17.57      4.26 o 
   4   3  12       56.51       63.45      5.81 o 
   5   3  12       32.75       19.83      5.08 o 
   6   3  12       24.27       37.68      7.91 o 
   7   3  12       10.95        2.94      5.81 o 
 -11   4  12        0.16       -2.60      2.60 o 
 -10   4  12       64.58       54.01      4.85 o 
  -9   4  12      113.85       95.50      4.44 o 
  -8   4  12       10.54       11.46      2.95 o 
  -7   4  12        6.11        2.42      2.53 o 
  -6   4  12       16.53        7.95      2.60 o 
  -5   4  12       96.94       90.83      4.32 o 
  -4   4  12       79.54       77.16      4.10 o 
  -3   4  12       28.48       34.36      4.29 o 
  -2   4  12       12.46       15.83      2.98 o 
  -1   4  12        0.02       -1.06      2.20 o 
   0   4  12      293.04      332.87      9.35 o 
   1   4  12      174.82      185.90      7.91 o 
   2   4  12       79.07       84.87      7.08 o 
   3   4  12       12.42        8.53      4.88 o 
   4   4  12       70.44       79.67      8.78 o 
   5   4  12        6.06        4.86      5.28 o 
   6   4  12        2.07       -5.38      7.29 o 
 -10   5  12       22.19       25.19      4.12 o 
  -9   5  12       72.19       69.53      4.18 o 
  -8   5  12       41.47       39.66      4.20 o 
  -7   5  12       87.98       92.24      5.27 o 
  -6   5  12        1.31        3.11      2.75 o 
  -5   5  12       43.56       58.58      4.14 o 
  -4   5  12       71.16       70.20      4.27 o 
  -3   5  12        1.45       -0.97      2.83 o 
  -2   5  12       61.63       61.82      5.60 o 
  -1   5  12       30.78       25.39      5.77 o 
   0   5  12        0.02       -3.23      4.30 o 
   1   5  12      139.49      137.13      9.84 o 
   2   5  12        9.47        6.04      5.57 o 
   3   5  12       48.67       44.26      7.31 o 
   4   5  12       84.87       85.60      8.75 o 
   5   5  12       59.16       84.71      8.92 o 
   6   5  12       30.08       28.05     10.01 o 
  -9   6  12       14.89       10.10      3.93 o 
  -8   6  12      182.34      165.17      8.28 o 
  -7   6  12       56.52       58.28      6.01 o 
  -6   6  12       86.56       80.90      6.51 o 
  -5   6  12       37.90       27.73      4.73 o 
  -4   6  12        0.45       -3.60      3.60 o 
  -3   6  12       57.20       53.12      5.71 o 
  -2   6  12       22.15       31.52      5.63 o 
  -1   6  12        0.60       -2.27      5.05 o 
   0   6  12      433.58      435.07     17.16 o 
   1   6  12     1190.06     1180.77     28.26 o 
   2   6  12      385.60      446.78     16.86 o 
   3   6  12      125.41      115.56     10.00 o 
   4   6  12      126.24      144.81     17.86 o 
   5   6  12       18.69       14.03      7.43 o 
  -8   7  12        3.72        4.94      4.64 o 
  -7   7  12       15.76        9.38      4.90 o 
  -6   7  12      167.53      148.09      9.49 o 
  -5   7  12       33.11       28.48      6.10 o 
  -4   7  12      140.44      140.37      8.66 o 
  -3   7  12        1.09       -2.45      4.43 o 
  -2   7  12      127.25      123.23      9.84 o 
  -1   7  12        6.63       -2.20      5.07 o 
   0   7  12        1.86       -4.12      5.00 o 
   1   7  12      191.57      182.46     11.83 o 
   2   7  12        7.45       18.18      6.39 o 
   3   7  12        6.59       -0.89      5.68 o 
   4   7  12       10.79        4.57      5.92 o 
  -6   8  12       10.60        1.95      5.53 o 
  -5   8  12       43.43       41.06      8.33 o 
  -4   8  12      291.42      293.51     15.81 o 
  -3   8  12       97.57      107.91      9.98 o 
  -2   8  12       36.22       31.87     11.42 o 
  -1   8  12        1.45       -1.51      7.13 o 
   0   8  12        0.93       -1.25      5.29 o 
   1   8  12       19.24       19.43      6.88 o 
   2   8  12       13.91       14.59      6.57 o 
  -3   9  12       35.91       32.57      7.26 o 
  -2   9  12       72.56       67.52      9.42 o 
  -1   9  12      180.23      172.95     12.76 o 
 -11   1  13        7.63        8.47      4.01 o 
 -10   1  13       16.85       13.04      4.97 o 
  -9   1  13      444.09      479.36      7.95 o 
  -8   1  13      109.92      112.00      4.47 o 
  -7   1  13     2782.50     2787.26     28.26 o 
  -6   1  13        4.67        1.59      2.23 o 
  -5   1  13        4.89        5.56      2.16 o 
  -4   1  13       30.85       26.86      2.78 o 
  -3   1  13       76.25       66.64      3.65 o 
  -2   1  13      136.29      133.68      5.33 o 
  -1   1  13       12.50       11.30      3.05 o 
   0   1  13      526.70      549.86     11.62 o 
   1   1  13       88.80      100.23      6.17 o 
   2   1  13       67.81       68.46      6.70 o 
   3   1  13      277.84      287.16      9.25 o 
   4   1  13        0.00        0.46      3.42 o 
   5   1  13       13.54       11.25      4.67 o 
   6   1  13       15.40       -1.45     12.39 o 
 -11   2  13       14.27       10.87      3.60 o 
 -10   2  13      100.43       89.22      4.29 o 
  -9   2  13      207.44      210.28      8.47 o 
  -8   2  13       52.19       59.93      4.50 o 
  -7   2  13        6.60        0.48      2.32 o 
  -6   2  13      154.42      157.51      5.08 o 
  -5   2  13       64.05       70.04      3.72 o 
  -4   2  13       61.67       68.94      3.87 o 
  -3   2  13       99.39      110.49      4.82 o 
  -2   2  13      123.14      120.42      5.48 o 
  -1   2  13      385.15      371.00      9.64 o 
   0   2  13       60.09       65.27      4.93 o 
   1   2  13        1.01       -1.99      3.65 o 
   2   2  13        1.05       -2.30      3.18 o 
   3   2  13        0.00       -2.87      3.85 o 
   4   2  13        0.13       -1.56      4.65 o 
   5   2  13        2.55        6.28      4.47 o 
   6   2  13        0.01       -6.24      6.24 o 
 -11   3  13        1.08        8.81      3.76 o 
 -10   3  13       17.86        7.17      3.61 o 
  -9   3  13       63.85       73.00      3.76 o 
  -8   3  13       14.30       11.20      2.91 o 
  -7   3  13        8.42       15.97      2.93 o 
  -6   3  13       11.65        4.84      2.51 o 
  -5   3  13       12.03       10.63      2.58 o 
  -4   3  13        2.23       -0.95      2.31 o 
  -3   3  13      112.58      108.90      4.99 o 
  -2   3  13      122.29      119.91      5.41 o 
  -1   3  13       20.66       21.56      3.33 o 
   0   3  13      148.38      144.62      5.44 o 
   1   3  13      150.53      157.19      8.47 o 
   2   3  13        0.75       -2.48      3.97 o 
   3   3  13        1.77       -4.02      4.86 o 
   4   3  13       57.38       52.16      7.17 o 
   5   3  13        7.33        1.61      4.89 o 
   6   3  13       25.90       15.26      8.74 o 
 -10   4  13       67.23       64.15      5.57 o 
  -9   4  13       89.80       80.35      4.50 o 
  -8   4  13      564.35      531.27     10.78 o 
  -7   4  13       68.54       67.12      4.67 o 
  -6   4  13       55.52       58.22      3.83 o 
  -5   4  13        2.99       -0.27      2.59 o 
  -4   4  13        2.00       -0.60      3.13 o 
  -3   4  13      147.11      150.77      8.77 o 
  -2   4  13       41.98       39.23      3.71 o 
  -1   4  13      177.30      201.85      7.62 o 
   0   4  13     1080.36     1137.53     23.14 o 
   1   4  13       11.63        7.00      5.19 o 
   2   4  13       23.69       17.02      6.46 o 
   3   4  13       50.37       59.97     10.57 o 
   4   4  13        0.71        0.05      5.00 o 
   5   4  13       30.31       25.48      6.81 o 
   6   4  13        0.55       -5.94      8.71 o 
 -10   5  13       20.96       19.65      3.13 o 
  -9   5  13        2.38        2.59      3.44 o 
  -8   5  13        0.14       -2.43      3.80 o 
  -7   5  13      100.45       86.31      6.14 o 
  -6   5  13       75.27       74.31      5.16 o 
  -5   5  13       11.15       14.53      3.68 o 
  -4   5  13        0.07       -3.04      3.04 o 
  -3   5  13      460.48      446.20     11.70 o 
  -2   5  13      407.46      392.01     12.86 o 
  -1   5  13       21.99       22.57      5.09 o 
   0   5  13      148.55      143.49      9.99 o 
   1   5  13       33.94       34.23      9.44 o 
   2   5  13      326.66      347.51     14.65 o 
   3   5  13        4.89        6.36      5.99 o 
   4   5  13      443.73      463.36     17.45 o 
   5   5  13      155.32      160.25     13.49 o 
  -9   6  13        3.26        1.91      4.02 o 
  -8   6  13       36.51       28.97      5.87 o 
  -7   6  13       40.21       24.56      5.16 o 
  -6   6  13      127.72      106.13      7.35 o 
  -5   6  13       16.29       14.34      4.39 o 
  -4   6  13       27.50       24.58      5.03 o 
  -3   6  13      156.70      163.27     10.90 o 
  -2   6  13      180.82      177.58     10.64 o 
  -1   6  13       99.77       79.52      9.12 o 
   0   6  13      131.13      136.01     10.27 o 
   1   6  13      308.99      328.71     20.10 o 
   2   6  13       23.42       21.16      6.53 o 
   3   6  13      270.86      270.69     13.92 o 
   4   6  13       19.56       13.91      6.52 o 
  -7   7  13       31.97       20.54      8.47 o 
  -6   7  13       56.29       59.20     15.99 o 
  -5   7  13       52.07       33.93      6.53 o 
  -4   7  13      167.87      177.88      9.66 o 
  -3   7  13        0.29       -5.44      5.44 o 
  -2   7  13        1.20        6.01      5.32 o 
  -1   7  13       11.96       15.67      5.92 o 
   0   7  13       99.53       98.02     10.53 o 
   1   7  13       40.94       39.04      7.47 o 
   2   7  13       68.34       81.02      9.53 o 
   3   7  13       40.50       45.90     10.80 o 
  -6   8  13       82.61       81.60     11.91 o 
  -5   8  13        2.71       -2.79      5.43 o 
  -4   8  13       36.70       45.33      9.86 o 
  -3   8  13       24.21       16.96      8.47 o 
  -2   8  13       10.71       -0.63      7.19 o 
  -1   8  13        0.89       -1.11      5.72 o 
   0   8  13        3.69        3.29      5.88 o 
   1   8  13       13.39        7.27      6.95 o 
 -11   0  14        0.35        2.46      5.37 o 
 -10   0  14        7.96        9.41      5.88 o 
  -9   0  14      104.65      102.53      5.72 o 
  -8   0  14      521.67      538.74     13.68 o 
  -7   0  14     2113.91     2191.22     34.66 o 
  -6   0  14     1970.59     1942.53     34.04 o 
  -5   0  14     1268.60     1345.08     30.59 o 
  -4   0  14      457.79      413.45     17.52 o 
  -3   0  14       43.55       53.49      5.13 o 
  -2   0  14      661.05      653.07     19.87 o 
  -1   0  14      969.81     1030.49     37.41 o 
   0   0  14       47.71       38.89      6.03 o 
   1   0  14        0.85       -3.84      3.84 o 
   2   0  14       21.09       13.82      6.59 o 
   3   0  14     1118.84     1090.03     37.89 o 
   4   0  14      119.47      127.76     17.49 o 
   5   0  14       72.76       70.56     11.71 o 
   6   0  14        0.02        5.06     10.60 o 
 -11   1  14      182.53      190.17      8.74 o 
 -10   1  14       27.04       32.03      3.64 o 
  -9   1  14        7.05        5.25      2.40 o 
  -8   1  14      319.36      342.50      7.59 o 
  -7   1  14      956.56      915.15     12.45 o 
  -6   1  14      144.50      140.76      4.85 o 
  -5   1  14      101.88      110.22      4.24 o 
  -4   1  14      499.89      536.98      8.84 o 
  -3   1  14      133.36      132.19      5.14 o 
  -2   1  14       29.83       32.82      3.81 o 
  -1   1  14       55.14       38.16      7.06 o 
   0   1  14      299.95      311.00     10.11 o 
   1   1  14       11.71       20.52      4.85 o 
   2   1  14       73.03       65.49      7.65 o 
   3   1  14       27.65       17.88      5.11 o 
   4   1  14       58.71       57.77      7.68 o 
   5   1  14        1.39        0.07      5.14 o 
   6   1  14        6.05        6.24      7.81 o 
 -11   2  14        5.34       -0.61      3.65 o 
 -10   2  14        2.24        1.82      2.94 o 
  -9   2  14       52.51       48.63      3.38 o 
  -8   2  14        3.67        3.49      2.66 o 
  -7   2  14      515.08      520.95      9.33 o 
  -6   2  14      190.88      192.90      5.83 o 
  -5   2  14      353.59      351.99      7.68 o 
  -4   2  14      280.82      279.02      9.48 o 
  -3   2  14       11.56        8.79      2.85 o 
  -2   2  14       57.06       64.78      4.64 o 
  -1   2  14        8.33        0.40      3.02 o 
   0   2  14       16.35       13.61      4.43 o 
   1   2  14       13.27       13.22      5.28 o 
   2   2  14        6.46        5.38      7.98 o 
   3   2  14        1.14        1.20      4.73 o 
   4   2  14       14.05        2.37      5.10 o 
   5   2  14       19.86       12.13      5.30 o 
   6   2  14        7.97        8.51      6.52 o 
 -10   3  14       14.01       12.94      4.00 o 
  -9   3  14      361.65      320.74      8.37 o 
  -8   3  14       22.84       19.50      3.46 o 
  -7   3  14       23.19       25.27      4.07 o 
  -6   3  14       43.74       40.03      3.40 o 
  -5   3  14        0.03       -1.02      2.44 o 
  -4   3  14        5.01        2.04      2.56 o 
  -3   3  14        2.16       -0.41      2.98 o 
  -2   3  14       56.78       45.63      4.36 o 
  -1   3  14       84.82       87.97      6.72 o 
   0   3  14      115.81      124.53      6.27 o 
   1   3  14        9.71        2.35      5.15 o 
   2   3  14       13.93       14.60      5.51 o 
   3   3  14        0.33       -4.58      4.58 o 
   4   3  14       50.59       47.15      7.34 o 
   5   3  14        4.13        2.49      5.69 o 
 -10   4  14       15.60       10.29      2.73 o 
  -9   4  14       50.57       56.68      4.29 o 
  -8   4  14      326.90      287.74      9.92 o 
  -7   4  14       57.85       45.74      4.71 o 
  -6   4  14      113.12      106.93      7.11 o 
  -5   4  14       15.57       14.24      3.56 o 
  -4   4  14       71.28       70.58      4.90 o 
  -3   4  14      128.00      129.71      5.91 o 
  -2   4  14      229.38      239.16      7.48 o 
  -1   4  14        1.90        5.05      2.78 o 
   0   4  14       21.70       34.66      6.62 o 
   1   4  14        0.53       -2.33      6.84 o 
   2   4  14        6.51       -1.98      5.05 o 
   3   4  14        0.46       -5.02      5.02 o 
   4   4  14        3.99       -2.03      8.98 o 
   5   4  14        0.69       -2.16      6.50 o 
  -9   5  14        0.12       -2.14      3.46 o 
  -8   5  14      134.53      124.66      6.78 o 
  -7   5  14       20.01       15.64      4.49 o 
  -6   5  14       38.30       27.99      4.11 o 
  -5   5  14        7.51        3.87      3.32 o 
  -4   5  14      235.18      203.70      7.31 o 
  -3   5  14       56.66       65.58      4.92 o 
  -2   5  14      111.38      107.67      7.92 o 
  -1   5  14      132.04      125.47      9.55 o 
   0   5  14        0.00       -2.00      4.67 o 
   1   5  14       82.40       69.98      8.57 o 
   2   5  14        2.53        3.67      5.84 o 
   3   5  14      643.13      637.94     20.65 o 
   4   5  14      113.67      128.72     11.25 o 
  -8   6  14       16.41        4.07      4.69 o 
  -7   6  14      122.24      105.74      6.75 o 
  -6   6  14      130.41      107.40      8.59 o 
  -5   6  14      266.90      276.06     12.88 o 
  -4   6  14        0.57       -2.25      4.26 o 
  -3   6  14        0.01       -4.93      4.93 o 
  -2   6  14        8.82        7.51      5.88 o 
  -1   6  14       16.72       15.48      5.72 o 
   0   6  14        2.57        4.76      5.39 o 
   1   6  14       44.75       50.52      7.87 o 
   2   6  14        1.98        0.67      5.64 o 
   3   6  14      288.34      307.78     18.07 o 
  -7   7  14        3.27        2.76      9.01 o 
  -6   7  14        2.48        4.08      5.74 o 
  -5   7  14       22.58       22.54      6.23 o 
  -4   7  14        9.18        8.54      6.44 o 
  -3   7  14      142.66      137.50     10.58 o 
  -2   7  14        4.26        4.43      6.60 o 
  -1   7  14       82.91       82.39      8.97 o 
   0   7  14        1.02       -4.91      4.91 o 
   1   7  14        0.23       -2.58      5.51 o 
   2   7  14        2.85       12.08      6.76 o 
  -4   8  14       18.92       17.12      7.25 o 
  -3   8  14       10.01       10.23      5.87 o 
  -2   8  14       14.29       11.67      9.61 o 
  -1   8  14        0.37       -5.80      5.80 o 
 -11   1  15        3.57        7.63      9.86 o 
 -10   1  15       16.29       20.20      3.16 o 
  -9   1  15      106.49      102.07      4.84 o 
  -8   1  15       83.79       86.31      4.48 o 
  -7   1  15      480.71      508.49      9.99 o 
  -6   1  15       11.85       10.06      2.44 o 
  -5   1  15       91.73       94.02      4.34 o 
  -4   1  15       32.03       33.39      3.26 o 
  -3   1  15        2.23       -0.68      2.79 o 
  -2   1  15       33.79       48.29      4.36 o 
  -1   1  15        7.91        2.95      4.09 o 
   0   1  15       16.71       25.03      5.99 o 
   1   1  15       16.57       17.03      5.73 o 
   2   1  15       19.33       22.39      5.54 o 
   3   1  15        3.04        2.13      4.43 o 
   4   1  15        0.62        7.18      4.97 o 
   5   1  15       22.64       13.01      7.25 o 
 -10   2  15        2.92        2.01      2.62 o 
  -9   2  15       10.80       13.75      3.08 o 
  -8   2  15       18.78       12.47      3.26 o 
  -7   2  15      133.51      151.73      6.11 o 
  -6   2  15        6.12        0.08      2.36 o 
  -5   2  15      121.58      132.76      5.10 o 
  -4   2  15       17.51       17.58      3.14 o 
  -3   2  15       27.94       31.10      4.09 o 
  -2   2  15       76.15       66.06      4.94 o 
  -1   2  15       59.33       59.22      5.36 o 
   0   2  15      123.75      126.05      9.25 o 
   1   2  15        5.12        0.54      4.93 o 
   2   2  15       42.27       29.30      6.60 o 
   3   2  15       32.68       37.43      7.18 o 
   4   2  15        9.25       -2.74      4.73 o 
   5   2  15        2.11       -0.82      4.81 o 
 -10   3  15       16.17       17.97      2.99 o 
  -9   3  15       20.89       23.61      3.49 o 
  -8   3  15       53.28       44.77      4.69 o 
  -7   3  15       64.70       68.57      7.58 o 
  -6   3  15      117.44      107.88      5.38 o 
  -5   3  15      287.38      276.54      7.79 o 
  -4   3  15       68.42       77.28      5.15 o 
  -3   3  15       57.76       65.12      4.88 o 
  -2   3  15      226.24      235.38      7.78 o 
  -1   3  15      208.48      196.62     11.22 o 
   0   3  15       24.18       31.10      4.65 o 
   1   3  15        0.41        2.68      4.64 o 
   2   3  15       11.01       15.96      5.90 o 
   3   3  15       14.62        6.61      5.59 o 
   4   3  15        0.04       -3.53      5.18 o 
  -9   4  15       69.86       77.03      5.48 o 
  -8   4  15       87.00       88.93      5.89 o 
  -7   4  15       76.10       64.38      5.36 o 
  -6   4  15      150.97      154.58      6.63 o 
  -5   4  15       25.92       22.39      3.96 o 
  -4   4  15       44.87       44.90      4.54 o 
  -3   4  15        9.77       11.19      3.71 o 
  -2   4  15       10.50       15.12      3.66 o 
  -1   4  15       32.64       31.42      7.64 o 
   0   4  15       55.27       58.63      7.67 o 
   1   4  15       14.22        8.67      5.65 o 
   2   4  15        0.05        1.98      5.23 o 
   3   4  15       18.94       21.94      6.44 o 
   4   4  15       32.46       32.19      7.24 o 
  -9   5  15        1.89       -3.99      3.99 o 
  -8   5  15        5.84        7.73      3.92 o 
  -7   5  15      156.53      141.20      7.29 o 
  -6   5  15        6.84        1.50      3.53 o 
  -5   5  15      134.99      119.86      6.68 o 
  -4   5  15       85.68       69.64      8.26 o 
  -3   5  15       90.46       93.06      8.73 o 
  -2   5  15        0.38        0.02      4.83 o 
  -1   5  15       85.97       72.43      8.22 o 
   0   5  15        1.11        5.00      5.63 o 
   1   5  15        0.65        6.71      5.59 o 
   2   5  15      432.18      460.84     22.48 o 
   3   5  15       21.90       24.43      8.01 o 
  -7   6  15        4.99        2.50      4.09 o 
  -6   6  15        8.79       -2.34      4.41 o 
  -5   6  15       21.70       25.20      6.14 o 
  -4   6  15       52.28       65.73      9.27 o 
  -3   6  15        1.62        8.95      5.60 o 
  -2   6  15       16.90       18.06      6.10 o 
  -1   6  15       70.47       77.00      8.71 o 
   0   6  15       94.80       91.69     12.86 o 
   1   6  15        1.04       -5.29      5.29 o 
   2   6  15       68.03       62.88      9.09 o 
  -6   7  15       14.12       17.30      6.78 o 
  -5   7  15        4.25        6.03      7.42 o 
  -4   7  15        9.18        6.30      6.88 o 
  -3   7  15       20.32       16.32      6.60 o 
  -2   7  15        0.12       -5.05      5.05 o 
  -1   7  15        4.21       16.80      6.45 o 
   0   7  15       23.18       18.84      8.57 o 
 -10   0  16        4.06        4.01      3.57 o 
  -9   0  16       32.43       23.37      5.59 o 
  -8   0  16        4.14        6.42      4.78 o 
  -7   0  16      697.70      715.74     20.45 o 
  -6   0  16     1154.64     1189.41     25.09 o 
  -5   0  16     5464.95     5581.20     84.92 o 
  -4   0  16       18.21       14.58      5.22 o 
  -3   0  16      491.58      514.20     13.94 o 
  -2   0  16      380.70      369.03     13.85 o 
  -1   0  16      192.41      201.09     12.98 o 
   0   0  16       32.66       23.12      7.27 o 
   1   0  16      188.92      203.60     14.30 o 
   2   0  16      629.64      628.31     28.38 o 
   3   0  16      125.25      117.50     14.56 o 
   4   0  16       57.79       65.48     14.25 o 
 -10   1  16        8.64       10.19      3.49 o 
  -9   1  16        6.88        1.93      3.23 o 
  -8   1  16      479.18      478.76     11.45 o 
  -7   1  16       14.38       10.52      4.03 o 
  -6   1  16       60.64       70.20      4.82 o 
  -5   1  16        8.59        1.37      3.21 o 
  -4   1  16      403.28      400.26      9.08 o 
  -3   1  16       24.25       19.58      3.85 o 
  -2   1  16        7.22        8.05      4.08 o 
  -1   1  16       41.95       40.81      9.20 o 
   0   1  16       28.59       26.93      8.74 o 
   1   1  16       16.28       19.14      6.04 o 
   2   1  16       31.12       29.21      5.71 o 
   3   1  16        0.04        2.84      4.82 o 
   4   1  16        3.86        1.21      4.88 o 
 -10   2  16        0.70       -0.86      2.67 o 
  -9   2  16       92.69       90.24      5.51 o 
  -8   2  16       70.86       83.61      5.75 o 
  -7   2  16      168.86      161.74      8.37 o 
  -6   2  16       52.41       58.70      4.91 o 
  -5   2  16       56.21       56.24      5.12 o 
  -4   2  16        2.10       -1.13      3.18 o 
  -3   2  16       22.66       21.42      4.15 o 
  -2   2  16       68.57       69.22      5.37 o 
  -1   2  16      101.49      116.47      7.30 o 
   0   2  16       14.70        9.52      5.52 o 
   1   2  16       32.30       26.90      6.45 o 
   2   2  16        7.12       16.92      5.68 o 
   3   2  16        0.31       -4.65      4.65 o 
   4   2  16        0.17       -5.22      7.19 o 
  -9   3  16        7.38        4.83      3.55 o 
  -8   3  16       69.14       73.29      5.50 o 
  -7   3  16      334.93      306.00      9.59 o 
  -6   3  16      186.27      185.57      7.15 o 
  -5   3  16      108.52      121.95      5.78 o 
  -4   3  16       26.46       22.97      4.13 o 
  -3   3  16       27.39       22.51      4.10 o 
  -2   3  16        6.78        3.14      3.80 o 
  -1   3  16       12.68        6.22      4.06 o 
   0   3  16        5.55        0.11      3.73 o 
   1   3  16        1.87        6.53      5.21 o 
   2   3  16       23.88       25.27      6.25 o 
   3   3  16        0.45       -2.60      5.22 o 
   4   3  16        2.11        0.29      5.81 o 
  -9   4  16       13.33        9.78      3.87 o 
  -8   4  16      115.73      105.77      6.45 o 
  -7   4  16        0.14        1.06      3.82 o 
  -6   4  16       50.52       59.49      5.50 o 
  -5   4  16       18.89       19.36      3.93 o 
  -4   4  16        1.97       -2.73      3.21 o 
  -3   4  16      171.72      179.61      7.75 o 
  -2   4  16       84.91       89.30      7.15 o 
  -1   4  16      136.87      135.58     10.30 o 
   0   4  16       81.95       80.18      8.75 o 
   1   4  16        0.07       -6.30      6.91 o 
   2   4  16       83.09       84.55      9.38 o 
   3   4  16       13.71       14.20      6.57 o 
  -8   5  16       75.84       65.85      5.88 o 
  -7   5  16        9.84       12.94      4.29 o 
  -6   5  16      372.05      352.55     19.03 o 
  -5   5  16       77.31       74.50      6.19 o 
  -4   5  16       36.30       21.90      4.41 o 
  -3   5  16        0.71        3.65      5.87 o 
  -2   5  16       34.15       24.42      6.48 o 
  -1   5  16       98.87      108.29     12.46 o 
   0   5  16       92.12       95.41      9.47 o 
   1   5  16       19.49       16.99      6.61 o 
   2   5  16       76.38       80.58      9.69 o 
  -7   6  16        0.42        0.47      4.57 o 
  -6   6  16        0.71       -4.72      4.72 o 
  -5   6  16      145.25      127.19     11.18 o 
  -4   6  16       91.12      103.38     10.90 o 
  -3   6  16       13.83       11.93      5.80 o 
  -2   6  16       83.48       84.32      9.13 o 
  -1   6  16       26.98       24.44      7.19 o 
   0   6  16        0.13        2.48      6.00 o 
   1   6  16        9.97       14.15      6.89 o 
  -4   7  16       12.27       24.98      7.38 o 
  -3   7  16       56.93       48.59      8.06 o 
  -2   7  16        3.39        9.33      6.19 o 
  -9   1  17       11.39       10.49      3.65 o 
  -8   1  17        0.73        0.74      3.36 o 
  -7   1  17        3.11        1.32      3.68 o 
  -6   1  17        8.34        5.05      5.29 o 
  -5   1  17      764.38      766.32     13.89 o 
  -4   1  17      232.57      231.28      7.68 o 
  -3   1  17      157.69      165.50      7.33 o 
  -2   1  17      374.38      397.70     12.78 o 
  -1   1  17        0.26        1.35      4.56 o 
   0   1  17        1.29        2.14      5.24 o 
   1   1  17       47.62       35.49      6.19 o 
   2   1  17        9.77       -0.34      4.85 o 
   3   1  17        3.28        1.36      5.09 o 
  -9   2  17        1.87        2.14      3.41 o 
  -8   2  17        0.15        3.13      3.60 o 
  -7   2  17      112.82       99.01      6.30 o 
  -6   2  17        1.48       -3.88      3.88 o 
  -5   2  17       18.57       21.62      3.84 o 
  -4   2  17       46.60       48.57      4.99 o 
  -3   2  17      172.86      177.20      7.97 o 
  -2   2  17       20.87       22.52      4.99 o 
  -1   2  17        0.08        4.68      4.02 o 
   0   2  17        1.82        0.30      5.63 o 
   1   2  17       14.48       19.46      6.52 o 
   2   2  17        2.14       -4.35      5.21 o 
   3   2  17        0.02       -3.28      5.01 o 
  -9   3  17        0.02        5.14      3.66 o 
  -8   3  17        4.86       -0.28      3.58 o 
  -7   3  17        8.45        1.93      3.79 o 
  -6   3  17       65.85       65.40      5.68 o 
  -5   3  17       76.51       81.04      5.35 o 
  -4   3  17       88.86       89.74      6.25 o 
  -3   3  17       38.23       46.92      5.55 o 
  -2   3  17        8.05       11.63      4.16 o 
  -1   3  17       18.54       16.33      4.41 o 
   0   3  17       10.88       13.46      6.24 o 
   1   3  17        7.96       -0.19      5.14 o 
   2   3  17       12.54        4.18      5.54 o 
   3   3  17        2.13        2.21      5.50 o 
  -8   4  17       10.95        8.13      3.93 o 
  -7   4  17       16.66       14.85      4.29 o 
  -6   4  17       34.60       23.19      4.67 o 
  -5   4  17        0.08       -0.08      4.95 o 
  -4   4  17      104.46       90.64      8.67 o 
  -3   4  17       51.58       55.96      5.94 o 
  -2   4  17      275.89      266.90     15.26 o 
  -1   4  17       11.29       16.43      6.15 o 
   0   4  17       75.38       73.32      9.72 o 
   1   4  17       12.07       19.20      6.42 o 
   2   4  17        8.10        8.37      6.61 o 
  -7   5  17       66.32       66.49      6.48 o 
  -6   5  17       27.99       29.56      7.58 o 
  -5   5  17      207.94      168.69     13.84 o 
  -4   5  17       15.14        8.16      5.36 o 
  -3   5  17       10.92       -4.53      4.90 o 
  -2   5  17       83.85       92.04      9.30 o 
  -1   5  17        5.39        5.25      5.84 o 
   0   5  17        0.29       -1.38      5.70 o 
   1   5  17        1.42        1.69      6.06 o 
  -5   6  17        0.08        9.14      7.17 o 
  -4   6  17        3.32       -0.19      8.93 o 
  -3   6  17       47.13       41.00      8.21 o 
  -2   6  17        3.11        4.67      5.70 o 
  -1   6  17        0.04       -3.23      5.69 o 
  -9   0  18       15.50       14.70      7.22 o 
  -8   0  18        4.92       -4.43      4.43 o 
  -7   0  18       21.59       12.66      5.75 o 
  -6   0  18      653.95      608.26     19.96 o 
  -5   0  18     1327.67     1377.01     27.92 o 
  -4   0  18      308.97      319.60     13.98 o 
  -3   0  18      246.52      257.49     12.18 o 
  -2   0  18       74.08       72.28     10.50 o 
  -1   0  18        0.63       -0.61      6.30 o 
   0   0  18       32.98       36.79     16.26 o 
   1   0  18       78.66       69.12     13.77 o 
   2   0  18        0.17        2.13      8.50 o 
  -9   1  18       38.69       40.01      4.84 o 
  -8   1  18        2.94       -3.24      3.24 o 
  -7   1  18       68.38       65.63      5.76 o 
  -6   1  18       36.26       28.24      4.65 o 
  -5   1  18      108.74      105.99      6.05 o 
  -4   1  18      643.39      697.75     13.73 o 
  -3   1  18      496.69      528.87     18.05 o 
  -2   1  18       31.44       33.08      5.77 o 
  -1   1  18       49.54       43.14     10.54 o 
   0   1  18        3.31       -2.26      5.35 o 
   1   1  18       39.74       30.64      6.33 o 
   2   1  18        0.49        5.98      5.11 o 
  -8   2  18        8.68        6.22      3.86 o 
  -7   2  18       81.65       75.43      6.03 o 
  -6   2  18      119.60      122.40      7.10 o 
  -5   2  18        5.31       11.09      4.00 o 
  -4   2  18        3.09       -1.49      4.72 o 
  -3   2  18       30.25       25.51      5.64 o 
  -2   2  18      101.89      104.46      7.68 o 
  -1   2  18        6.42       -3.15      5.52 o 
   0   2  18       10.89        3.29      7.07 o 
   1   2  18       17.16       15.67      6.55 o 
   2   2  18       19.18        8.09      6.16 o 
  -8   3  18       22.08       23.68      4.54 o 
  -7   3  18        0.99       -3.61      3.61 o 
  -6   3  18       22.15       27.45      4.72 o 
  -5   3  18      102.61      101.94      6.85 o 
  -4   3  18      322.41      356.29     11.92 o 
  -3   3  18       31.67       32.72      5.46 o 
  -2   3  18       37.97       28.69      5.17 o 
  -1   3  18        0.46       -1.93      5.53 o 
   0   3  18        1.33       -0.09      6.32 o 
   1   3  18       38.20       41.68      7.93 o 
  -7   4  18        4.95        6.22      4.01 o 
  -6   4  18        0.00       -0.55      4.06 o 
  -5   4  18        0.74        5.75      5.03 o 
  -4   4  18       80.11       69.99      8.53 o 
  -3   4  18      149.68      162.77     11.52 o 
  -2   4  18        3.08       -0.13      5.72 o 
  -1   4  18       27.73       26.47      6.76 o 
   0   4  18       55.25       57.28      8.48 o 
  -5   5  18       20.57       14.38      7.82 o 
  -4   5  18        1.80       -0.13      5.85 o 
  -3   5  18       52.56       39.90      7.62 o 
  -2   5  18        0.76        3.52      6.69 o 
  -1   5  18        0.02        7.46      6.12 o 
  -8   1  19        0.02       -1.73      3.51 o 
  -7   1  19       19.41       11.04      4.25 o 
  -6   1  19        4.37        5.80      4.17 o 
  -5   1  19      213.35      190.56     10.37 o 
  -4   1  19       90.18      111.04      7.93 o 
  -3   1  19      636.26      683.56     17.93 o 
  -2   1  19       20.25       21.10      5.55 o 
  -1   1  19       75.09       68.86      7.76 o 
   0   1  19       16.51       15.96      6.04 o 
   1   1  19        6.33       11.06      5.69 o 
  -7   2  19       29.93       27.44      4.88 o 
  -6   2  19        3.77       -1.98      3.88 o 
  -5   2  19       12.13       10.26      4.74 o 
  -4   2  19       51.10       40.62      6.03 o 
  -3   2  19       92.68       93.95      7.70 o 
  -2   2  19      232.84      256.15     12.42 o 
  -1   2  19      106.08      114.71      8.30 o 
   0   2  19       34.06       31.38      7.70 o 
  -7   3  19       42.56       45.92      6.02 o 
  -6   3  19       16.73       23.83      5.20 o 
  -5   3  19        1.94        1.84      4.36 o 
  -4   3  19       15.26       13.04      5.27 o 
  -3   3  19       10.27       10.61      4.88 o 
  -2   3  19       40.17       32.52      7.52 o 
  -1   3  19       49.19       65.08      9.04 o 
   0   3  19        8.75       -0.54      6.08 o 
  -5   4  19       57.45       51.04      9.88 o 
  -4   4  19       82.00       68.50      9.73 o 
  -3   4  19       69.64       55.10      8.22 o 
  -2   4  19       18.19        9.24      6.18 o 
  -6   0  20      107.53      120.56     12.70 o 
  -5   0  20        0.29        1.52      6.68 o 
  -4   0  20       32.60       27.48      6.44 o 
  -3   0  20      164.17      160.87     10.91 o 
  -2   0  20       82.41       94.18     11.64 o 
  -1   0  20       32.98       39.96     13.80 o 
  -6   1  20       36.30       49.60      6.73 o 
  -5   1  20        5.76        5.83      5.47 o 
  -4   1  20      220.09      197.53      9.95 o 
  -3   1  20      423.94      445.53     14.78 o 
  -2   1  20       35.28       29.49      5.60 o 
  -1   1  20       10.59        1.02      5.36 o 
  -6   2  20       20.28       10.05      7.03 o 
  -5   2  20       37.00       36.66      8.48 o 
  -4   2  20       25.74       26.30     11.79 o 
  -3   2  20      157.17      190.23     10.11 o 
  -2   2  20        0.00        3.31      4.94 o 
                                                 
